# Supplementary material for: Drivers of exit and outcomes for Thoroughbred racehorses participating in the 2017–2018 Australian racing season
Source: PLoS One. 2021 Sep 21;16(9):e0257581. doi: 10.1371/journal.pone.0257581 (PMC8454983; doi:10.1371/journal.pone.0257581)
Supplement: S3 File — (CSV) [file pone.0257581.s003.csv]

Horse_id	Horse_age	Horse_sex	Survey_responded	Respond_status	Final_outcome	Final_outcome_detail	Retire_outcome_1	Retire_outcome_2	Equestrian_1	Equestrian_2	Equestrian_3	Equestrian_4	Equestrian_5	Equestrian_6	Reason_1	Reason_2	Injury_illness_1	Injury_illness_2	Retire_musculoskeletal_ill_inj_other	Deceased_circumstance	Export_date	Survey_enrol_status	Exit_temp_perm	Potentially_exiting
847	5	F	Y	Done	Retired	Within Thoroughbred Industry	Australian Stud Book	NA	NA	NA	NA	NA	NA	NA	Behaviour	NA	NA	NA		NA	NA	Transferred	Temporary	N
1974	3	F	Y	Done	Retired	Outside Thoroughbred Industry	Broodmare Non-TB	NA	NA	NA	NA	NA	NA	NA	Behaviour	NA	NA	NA		NA	NA	Transferred	Temporary	N
1402	4	F	Y	Done	Retired	Outside Thoroughbred Industry	Broodmare Non-TB	NA	NA	NA	NA	NA	NA	NA	Behaviour	NA	NA	NA		NA	NA	Retired	Permanent	N
1506	4	F	Y	Done	Retired	Outside Thoroughbred Industry	Broodmare Non-TB	NA	NA	NA	NA	NA	NA	NA	Behaviour	NA	NA	NA		NA	NA	Spelling	Temporary	N
583	6	F	Y	Done	Retired	Outside Thoroughbred Industry	Broodmare Non-TB	NA	NA	NA	NA	NA	NA	NA	Behaviour	NA	NA	NA		NA	NA	Retired	Permanent	N
602	6	F	Y	Done	Retired	Outside Thoroughbred Industry	Broodmare Non-TB	NA	NA	NA	NA	NA	NA	NA	Behaviour	NA	NA	NA		NA	NA	Transferred	Temporary	N
305	7	F	Y	Done	Retired	Outside Thoroughbred Industry	Broodmare Non-TB	NA	NA	NA	NA	NA	NA	NA	Behaviour	NA	NA	NA		NA	NA	Spelling	Temporary	N
744	5	NM	Y	Done	Retired	Outside Thoroughbred Industry	Companion	NA	NA	NA	NA	NA	NA	NA	Behaviour	NA	NA	NA		NA	NA	Transferred	Temporary	N
1008	5	NM	Y	Done	Retired	Outside Thoroughbred Industry	Companion	NA	NA	NA	NA	NA	NA	NA	Behaviour	NA	NA	NA		NA	NA	Retired	Permanent	N
1475	4	F	Y	Done	Other	Sold	NA	NA	NA	NA	NA	NA	NA	NA	Behaviour	NA	NA	NA		NA	NA	Retired	Permanent	N
219	7	F	Y	Done	Participating in the racing industry	Spelling	NA	NA	NA	NA	NA	NA	NA	NA	Behaviour	NA	NA	NA		NA	NA	Spelling	Temporary	N
1817	3	F	Y	Done	Retired	Outside Thoroughbred Industry	Returned To Owner	NA	NA	NA	NA	NA	NA	NA	Behaviour	Other- small	NA	NA		NA	NA	Retired	Permanent	N
1433	4	NM	Y	Done	Retired	Outside Thoroughbred Industry	Unknown	NA	NA	NA	NA	NA	NA	NA	Behaviour	NA	NA	NA		NA	NA	Retired	Permanent	N
2031	5	F	Y	Done	Retired	Outside Thoroughbred Industry	Unspecified	NA	NA	NA	NA	NA	NA	NA	Behaviour	NA	NA	NA		NA	NA	Retired	Permanent	N
1198	4	NM	Y	Done	Retired	Outside Thoroughbred Industry	Equestrian	NA	Pleasure horse/Hack	NA	NA	NA	NA	NA	Behaviour	NA	NA	NA		NA	NA	Retired	Permanent	N
1218	4	NM	Y	Done	Retired	Outside Thoroughbred Industry	Equestrian	NA	Pleasure horse/Hack	NA	NA	NA	NA	NA	Behaviour	NA	NA	NA		NA	NA	Active	Temporary	Y
124	8	NM	Y	Done	Retired	Outside Thoroughbred Industry	Equestrian	NA	Pleasure horse/Hack	Polo	Other- Stock horse	NA	NA	NA	Behaviour	Lost interest in racing	NA	NA		NA	NA	Active	Temporary	Y
31	9	NM	Y	Done	Retired	Outside Thoroughbred Industry	Equestrian	NA	Show jumping	NA	NA	NA	NA	NA	Behaviour	NA	NA	NA		NA	NA	Transferred	Temporary	N
264	7	NM	Y	Done	Deceased	Sent to abattoir	NA	NA	NA	NA	NA	NA	NA	NA	Behaviour	NA	Unspecified	NA		Non-exercising	NA	Transferred	Temporary	N
552	6	F	Y	Done	Retired	Outside Thoroughbred Industry	Companion	NA	NA	NA	NA	NA	NA	NA	Injury/Illness	NA	Cardiac	NA		NA	NA	Retired	Permanent	N
951	5	NM	Y	Done	Retired	Outside Thoroughbred Industry	Companion	NA	NA	NA	NA	NA	NA	NA	Injury/Illness	NA	Cardiac	NA		NA	NA	Retired	Permanent	N
2440	1	F	Y	Done	Deceased	Died or Euthanised	NA	NA	NA	NA	NA	NA	NA	NA	Injury/Illness	NA	Cardiac	NA		Exercising- Training/pretraining	NA	Active	Temporary	Y
706	5	F	Y	Done	Deceased	Died or Euthanised	NA	NA	NA	NA	NA	NA	NA	NA	Injury/Illness	NA	Cardiac	NA		Exercising- Race	NA	Deceased	Permanent	N
594	6	F	Y	Done	Deceased	Died or Euthanised	NA	NA	NA	NA	NA	NA	NA	NA	Injury/Illness	NA	Cardiac	NA		Unspecified	NA	Active	Temporary	Y
1545	4	NM	Y	Done	Deceased	Died or Euthanised	NA	NA	NA	NA	NA	NA	NA	NA	Injury/Illness	NA	Cardiac	NA		Exercising- Race	NA	Deceased	Permanent	N
1575	4	NM	Y	Done	Deceased	Died or Euthanised	NA	NA	NA	NA	NA	NA	NA	NA	Injury/Illness	NA	Cardiac	NA		Unspecified	NA	Deceased	Permanent	N
513	6	NM	Y	Done	Deceased	Died or Euthanised	NA	NA	NA	NA	NA	NA	NA	NA	Injury/Illness	NA	Cardiac	NA		Exercising- Race	NA	Active	Temporary	Y
527	6	NM	Y	Done	Deceased	Died or Euthanised	NA	NA	NA	NA	NA	NA	NA	NA	Injury/Illness	NA	Cardiac	NA		Exercising- Training/pretraining	NA	Deceased	Permanent	N
253	7	NM	Y	Done	Deceased	Died or Euthanised	NA	NA	NA	NA	NA	NA	NA	NA	Injury/Illness	NA	Cardiac	NA		Exercising- Training/pretraining	NA	Deceased	Permanent	N
47	9	NM	Y	Done	Deceased	Died or Euthanised	NA	NA	NA	NA	NA	NA	NA	NA	Injury/Illness	NA	Cardiac	NA		Exercising- Race	NA	Deceased	Permanent	N
2064	2	NM	Y	Done	Participating in the racing industry	Spelling	NA	NA	NA	NA	NA	NA	NA	NA	Injury/Illness	NA	Cardiac	NA		NA	NA	Spelling	Temporary	N
403	6	NM	Y	Done	Retired	Outside Thoroughbred Industry	Equestrian	NA	Unknown	NA	NA	NA	NA	NA	Injury/Illness	NA	Cardiac	NA		NA	NA	Retired	Permanent	N
2244	2	F	Y	Done	Retired	Within Thoroughbred Industry	Australian Stud Book	NA	NA	NA	NA	NA	NA	NA	Injury/Illness	NA	Congenital malformation	NA		NA	NA	Spelling	Temporary	N
1101	4	M	Y	Done	Deceased	Died or Euthanised	NA	NA	NA	NA	NA	NA	NA	NA	Injury/Illness	NA	Congenital malformation	NA		Exercising- Trial/jumpout	NA	Deceased	Permanent	N
1540	4	NM	Y	Done	Deceased	Died or Euthanised	NA	NA	NA	NA	NA	NA	NA	NA	Injury/Illness	NA	Congenital malformation	NA		Unspecified	NA	Deceased	Permanent	N
2152	2	F	Y	Done	Deceased	Died or Euthanised	NA	NA	NA	NA	NA	NA	NA	NA	Injury/Illness	NA	Digestive	NA		Non-exercising- Spelling	NA	Deceased	Permanent	N
2176	2	F	Y	Done	Deceased	Died or Euthanised	NA	NA	NA	NA	NA	NA	NA	NA	Injury/Illness	NA	Digestive	NA		Non-exercising- After retirement	NA	Deceased	Permanent	N
2009	3	F	Y	Done	Deceased	Died or Euthanised	NA	NA	NA	NA	NA	NA	NA	NA	Injury/Illness	NA	Digestive	NA		Non-exercising- Spelling	NA	Transferred	Temporary	N
338	7	F	Y	Done	Deceased	Died or Euthanised	NA	NA	NA	NA	NA	NA	NA	NA	Injury/Illness	NA	Digestive	NA		Unspecified	NA	Deceased	Permanent	N
1202	4	NM	Y	Done	Deceased	Died or Euthanised	NA	NA	NA	NA	NA	NA	NA	NA	Injury/Illness	NA	Digestive	NA		Exercising- Training/pretraining	NA	Deceased	Permanent	N
689	5	NM	Y	Done	Deceased	Died or Euthanised	NA	NA	NA	NA	NA	NA	NA	NA	Injury/Illness	NA	Digestive	NA		Non-exercising- Spelling	NA	Deceased	Permanent	N
883	5	NM	Y	Done	Deceased	Died or Euthanised	NA	NA	NA	NA	NA	NA	NA	NA	Injury/Illness	NA	Digestive	NA		Unspecified	NA	Deceased	Permanent	N
125	8	NM	Y	Done	Deceased	Died or Euthanised	NA	NA	NA	NA	NA	NA	NA	NA	Injury/Illness	NA	Digestive	NA		Non-exercising- After retirement	NA	Retired	Permanent	N
1991	3	F	Y	Done	Retired	Within Thoroughbred Industry	Australian Stud Book	NA	NA	NA	NA	NA	NA	NA	Injury/Illness	NA	Fracture	NA		NA	NA	Retired	Permanent	N
1164	4	F	Y	Done	Retired	Within Thoroughbred Industry	Australian Stud Book	NA	NA	NA	NA	NA	NA	NA	Injury/Illness	NA	Fracture	NA		NA	NA	Retired	Permanent	N
1189	4	F	Y	Done	Retired	Within Thoroughbred Industry	Australian Stud Book	NA	NA	NA	NA	NA	NA	NA	Injury/Illness	NA	Fracture	NA		NA	NA	Retired	Permanent	N
677	5	F	Y	Done	Retired	Within Thoroughbred Industry	Australian Stud Book	NA	NA	NA	NA	NA	NA	NA	Injury/Illness	NA	Fracture	NA		NA	NA	Retired	Permanent	N
804	5	F	Y	Done	Retired	Within Thoroughbred Industry	Australian Stud Book	NA	NA	NA	NA	NA	NA	NA	Injury/Illness	NA	Fracture	NA		NA	NA	Retired	Permanent	N
1087	5	F	Y	Done	Retired	Within Thoroughbred Industry	Australian Stud Book	NA	NA	NA	NA	NA	NA	NA	Injury/Illness	NA	Fracture	NA		NA	NA	Retired	Permanent	N
373	7	M	Y	Done	Retired	Within Thoroughbred Industry	Australian Stud Book	NA	NA	NA	NA	NA	NA	NA	Injury/Illness	NA	Fracture	NA		NA	NA	Retired	Permanent	N
1153	4	F	Y	Done	Retired	Outside Thoroughbred Industry	Broodmare Non-TB	NA	NA	NA	NA	NA	NA	NA	Injury/Illness	NA	Fracture	NA		NA	NA	Transferred	Temporary	N
1321	4	F	Y	Done	Retired	Outside Thoroughbred Industry	Broodmare Non-TB	NA	NA	NA	NA	NA	NA	NA	Injury/Illness	NA	Fracture	NA		NA	NA	Retired	Permanent	N
1371	4	F	Y	Done	Retired	Outside Thoroughbred Industry	Broodmare Non-TB	NA	NA	NA	NA	NA	NA	NA	Injury/Illness	NA	Fracture	NA		NA	NA	Retired	Permanent	N
516	6	F	Y	Done	Retired	Outside Thoroughbred Industry	Broodmare Non-TB	NA	NA	NA	NA	NA	NA	NA	Injury/Illness	NA	Fracture	NA		NA	NA	Retired	Permanent	N
2030	3	F	Y	Done	Retired	Outside Thoroughbred Industry	Companion	NA	NA	NA	NA	NA	NA	NA	Injury/Illness	NA	Fracture	NA		NA	NA	Retired	Permanent	N
1490	4	F	Y	Done	Retired	Outside Thoroughbred Industry	Companion	NA	NA	NA	NA	NA	NA	NA	Injury/Illness	NA	Fracture	NA		NA	NA	Active	Temporary	Y
1844	3	NM	Y	Done	Retired	Outside Thoroughbred Industry	Companion	NA	NA	NA	NA	NA	NA	NA	Injury/Illness	NA	Fracture	NA		NA	NA	Spelling	Temporary	N
1169	4	NM	Y	Done	Retired	Outside Thoroughbred Industry	Companion	NA	NA	NA	NA	NA	NA	NA	Injury/Illness	NA	Fracture	NA		NA	NA	Spelling	Temporary	N
84	8	NM	Y	Done	Retired	Outside Thoroughbred Industry	Companion	NA	NA	NA	NA	NA	NA	NA	Injury/Illness	NA	Fracture	NA		NA	NA	Retired	Permanent	N
2125	2	F	Y	Done	Deceased	Died or Euthanised	NA	NA	NA	NA	NA	NA	NA	NA	Injury/Illness	NA	Fracture	NA		Exercising- Trial/jumpout	NA	Deceased	Permanent	N
2307	2	F	Y	Done	Deceased	Died or Euthanised	NA	NA	NA	NA	NA	NA	NA	NA	Injury/Illness	NA	Fracture	NA		Exercising- Trial/jumpout	NA	Active	Temporary	Y
1665	3	F	Y	Done	Deceased	Died or Euthanised	NA	NA	NA	NA	NA	NA	NA	NA	Injury/Illness	NA	Fracture	NA		Non-exercising	NA	Deceased	Permanent	N
1841	3	F	Y	Done	Deceased	Died or Euthanised	NA	NA	NA	NA	NA	NA	NA	NA	Injury/Illness	NA	Fracture	NA		Non-exercising	NA	Deceased	Permanent	N
1931	3	F	Y	Done	Deceased	Died or Euthanised	NA	NA	NA	NA	NA	NA	NA	NA	Injury/Illness	NA	Fracture	NA		Non-exercising	NA	Deceased	Permanent	N
1194	4	F	Y	Done	Deceased	Died or Euthanised	NA	NA	NA	NA	NA	NA	NA	NA	Injury/Illness	NA	Fracture	Tendon/Ligament injury		Exercising- Trial/jumpout	NA	Deceased	Permanent	N
1503	4	F	Y	Done	Deceased	Died or Euthanised	NA	NA	NA	NA	NA	NA	NA	NA	Injury/Illness	NA	Fracture	NA		Exercising- Trial/jumpout	NA	Active	Temporary	Y
766	5	F	Y	Done	Deceased	Died or Euthanised	NA	NA	NA	NA	NA	NA	NA	NA	Injury/Illness	NA	Fracture	NA		Non-exercising- After retirement	NA	Active	Temporary	Y
1012	5	F	Y	Done	Deceased	Died or Euthanised	NA	NA	NA	NA	NA	NA	NA	NA	Injury/Illness	NA	Fracture	NA		Exercising- Training/pretraining	NA	Deceased	Permanent	N
1024	5	F	Y	Done	Deceased	Died or Euthanised	NA	NA	NA	NA	NA	NA	NA	NA	Injury/Illness	NA	Fracture	NA		Non-exercising	NA	Retired	Permanent	N
2422	5	F	Y	Done	Deceased	Died or Euthanised	NA	NA	NA	NA	NA	NA	NA	NA	Injury/Illness	NA	Fracture	NA		Exercising- Training/pretraining	NA	Deceased	Permanent	N
254	7	F	Y	Done	Deceased	Died or Euthanised	NA	NA	NA	NA	NA	NA	NA	NA	Injury/Illness	NA	Fracture	NA		Exercising- Race	NA	Deceased	Permanent	N
364	7	F	Y	Done	Deceased	Died or Euthanised	NA	NA	NA	NA	NA	NA	NA	NA	Injury/Illness	NA	Fracture	NA		Non-exercising- Spelling	NA	Deceased	Permanent	N
1920	3	M	Y	Done	Deceased	Died or Euthanised	NA	NA	NA	NA	NA	NA	NA	NA	Injury/Illness	NA	Fracture	NA		Non-exercising	NA	Deceased	Permanent	N
2332	2	NM	Y	Done	Deceased	Died or Euthanised	NA	NA	NA	NA	NA	NA	NA	NA	Injury/Illness	NA	Fracture	NA		Exercising- Training/pretraining	NA	Active	Temporary	Y
1810	3	NM	Y	Done	Deceased	Died or Euthanised	NA	NA	NA	NA	NA	NA	NA	NA	Injury/Illness	NA	Fracture	NA		Exercising- Race	NA	Deceased	Permanent	N
1886	3	NM	Y	Done	Deceased	Died or Euthanised	NA	NA	NA	NA	NA	NA	NA	NA	Injury/Illness	NA	Fracture	Tendon/Ligament injury		Non-exercising- Spelling	NA	Deceased	Permanent	N
1990	3	NM	Y	Done	Deceased	Died or Euthanised	NA	NA	NA	NA	NA	NA	NA	NA	Injury/Illness	NA	Fracture	NA		Exercising- Race	NA	Deceased	Permanent	N
2005	3	NM	Y	Done	Deceased	Died or Euthanised	NA	NA	NA	NA	NA	NA	NA	NA	Injury/Illness	NA	Fracture	NA		Exercising- Training/pretraining	NA	Deceased	Permanent	N
2028	3	NM	Y	Done	Deceased	Died or Euthanised	NA	NA	NA	NA	NA	NA	NA	NA	Injury/Illness	NA	Fracture	NA		Exercising- Training/pretraining	NA	Deceased	Permanent	N
2207	3	NM	Y	Done	Deceased	Died or Euthanised	NA	NA	NA	NA	NA	NA	NA	NA	Injury/Illness	NA	Fracture	NA		Exercising- Race	NA	Deceased	Permanent	N
1268	4	NM	Y	Done	Deceased	Died or Euthanised	NA	NA	NA	NA	NA	NA	NA	NA	Injury/Illness	NA	Fracture	NA		Exercising- Race	NA	Deceased	Permanent	N
1437	4	NM	Y	Done	Deceased	Died or Euthanised	NA	NA	NA	NA	NA	NA	NA	NA	Injury/Illness	NA	Fracture	NA		Non-exercising	NA	Deceased	Permanent	N
840	5	NM	Y	Done	Deceased	Died or Euthanised	NA	NA	NA	NA	NA	NA	NA	NA	Injury/Illness	NA	Fracture	NA		Exercising- Training/pretraining	NA	Deceased	Permanent	N
890	5	NM	Y	Done	Deceased	Died or Euthanised	NA	NA	NA	NA	NA	NA	NA	NA	Injury/Illness	NA	Fracture	NA		Exercising- Race	NA	Deceased	Permanent	N
2054	5	NM	Y	Done	Deceased	Died or Euthanised	NA	NA	NA	NA	NA	NA	NA	NA	Injury/Illness	NA	Fracture	NA		Exercising- Race	NA	Deceased	Permanent	N
369	6	NM	Y	Done	Deceased	Died or Euthanised	NA	NA	NA	NA	NA	NA	NA	NA	Injury/Illness	NA	Fracture	NA		Exercising- Race	NA	Deceased	Permanent	N
584	6	NM	Y	Done	Deceased	Died or Euthanised	NA	NA	NA	NA	NA	NA	NA	NA	Injury/Illness	NA	Fracture	NA		Non-exercising- Spelling	NA	Deceased	Permanent	N
641	6	NM	Y	Done	Deceased	Died or Euthanised	NA	NA	NA	NA	NA	NA	NA	NA	Injury/Illness	NA	Fracture	NA		Exercising- Training/pretraining	NA	Deceased	Permanent	N
651	6	NM	Y	Done	Deceased	Died or Euthanised	NA	NA	NA	NA	NA	NA	NA	NA	Injury/Illness	NA	Fracture	NA		Exercising- Race	NA	Deceased	Permanent	N
158	7	NM	Y	Done	Deceased	Died or Euthanised	NA	NA	NA	NA	NA	NA	NA	NA	Injury/Illness	NA	Fracture	NA		Exercising- Race	NA	Deceased	Permanent	N
186	7	NM	Y	Done	Deceased	Died or Euthanised	NA	NA	NA	NA	NA	NA	NA	NA	Injury/Illness	NA	Fracture	NA		Exercising- Training/pretraining	NA	Deceased	Permanent	N
267	7	NM	Y	Done	Deceased	Died or Euthanised	NA	NA	NA	NA	NA	NA	NA	NA	Injury/Illness	NA	Fracture	NA		Exercising- Race	NA	Deceased	Permanent	N
287	7	NM	Y	Done	Deceased	Died or Euthanised	NA	NA	NA	NA	NA	NA	NA	NA	Injury/Illness	NA	Fracture	NA		Exercising- Race	NA	Deceased	Permanent	N
360	7	NM	Y	Done	Deceased	Died or Euthanised	NA	NA	NA	NA	NA	NA	NA	NA	Injury/Illness	NA	Fracture	NA		Exercising- Training/pretraining	NA	Deceased	Permanent	N
1046	8	NM	Y	Done	Deceased	Died or Euthanised	NA	NA	NA	NA	NA	NA	NA	NA	Injury/Illness	NA	Fracture	NA		Exercising- Race	NA	Deceased	Permanent	N
983	9	NM	Y	Done	Deceased	Died or Euthanised	NA	NA	NA	NA	NA	NA	NA	NA	Injury/Illness	NA	Fracture	NA		Exercising- Race	NA	Deceased	Permanent	N
2445	2	F	Y	Done	Participating in the racing industry	Spelling	NA	NA	NA	NA	NA	NA	NA	NA	Injury/Illness	NA	Fracture	NA		NA	NA	Active	Temporary	Y
1870	3	F	Y	Done	Participating in the racing industry	Spelling	NA	NA	NA	NA	NA	NA	NA	NA	Injury/Illness	NA	Fracture	NA		NA	NA	Spelling	Temporary	N
2104	2	NM	Y	Done	Participating in the racing industry	Spelling	NA	NA	NA	NA	NA	NA	NA	NA	Injury/Illness	NA	Fracture	NA		NA	NA	Spelling	Temporary	N
987	5	NM	Y	Done	Participating in the racing industry	Spelling	NA	NA	NA	NA	NA	NA	NA	NA	Injury/Illness	NA	Fracture	NA		NA	NA	Active	Temporary	Y
1769	3	NM	Y	Done	Retired	Outside Thoroughbred Industry	Other- industry retirement program	NA	NA	NA	NA	NA	NA	NA	Injury/Illness	NA	Fracture	NA		NA	NA	Retired	Permanent	N
901	5	F	Y	Done	Retired	Outside Thoroughbred Industry	Other- Stock horse	NA	NA	NA	NA	NA	NA	NA	Injury/Illness	NA	Fracture	NA		NA	NA	Active	Temporary	Y
1125	4	F	Y	Done	Retired	Outside Thoroughbred Industry	Returned To Owner	NA	NA	NA	NA	NA	NA	NA	Injury/Illness	NA	Fracture	NA		NA	NA	Retired	Permanent	N
141	8	F	Y	Done	Retired	Outside Thoroughbred Industry	Returned To Owner	NA	NA	NA	NA	NA	NA	NA	Injury/Illness	NA	Fracture	NA		NA	NA	Retired	Permanent	N
646	6	F	Y	Done	Retired	Outside Thoroughbred Industry	Equestrian	NA	Pleasure horse/Hack	Show jumping	Eventing	Dressage	Adult riding	NA	Injury/Illness	NA	Fracture	NA		NA	NA	Active	Temporary	Y
1692	3	NM	Y	Done	Retired	Outside Thoroughbred Industry	Equestrian	NA	Pleasure horse/Hack	NA	NA	NA	NA	NA	Injury/Illness	NA	Fracture	NA		NA	NA	Retired	Permanent	N
1421	4	NM	Y	Done	Retired	Outside Thoroughbred Industry	Equestrian	NA	Pleasure horse/Hack	NA	NA	NA	NA	NA	Injury/Illness	NA	Fracture	NA		NA	NA	Retired	Permanent	N
424	6	NM	Y	Done	Retired	Outside Thoroughbred Industry	Equestrian	NA	Pleasure horse/Hack	Show jumping	NA	NA	NA	NA	Injury/Illness	NA	Fracture	NA		NA	NA	Retired	Permanent	N
671	6	NM	Y	Done	Retired	Outside Thoroughbred Industry	Equestrian	NA	Pleasure horse/Hack	NA	NA	NA	NA	NA	Injury/Illness	NA	Fracture	NA		NA	NA	Retired	Permanent	N
573	6	NM	Y	Done	Retired	Outside Thoroughbred Industry	Equestrian	NA	Pony club	NA	NA	NA	NA	NA	Injury/Illness	NA	Fracture	NA		NA	NA	Active	Temporary	Y
1698	3	NM	Y	Done	Deceased	Died or Euthanised	NA	NA	NA	NA	NA	NA	NA	NA	Injury/Illness	NA	Infection	NA		Non-exercising- Spelling	NA	Deceased	Permanent	N
495	6	NM	Y	Done	Deceased	Died or Euthanised	NA	NA	NA	NA	NA	NA	NA	NA	Injury/Illness	NA	Infection	NA		Exercising- Race	NA	Active	Temporary	Y
6	10	NM	Y	Done	Deceased	Died or Euthanised	NA	NA	NA	NA	NA	NA	NA	NA	Injury/Illness	NA	Infection	NA		Exercising- Training/pretraining	NA	Deceased	Permanent	N
147	8	NM	Y	Done	Retired	Outside Thoroughbred Industry	Equestrian	NA	Dressage	NA	NA	NA	NA	NA	Injury/Illness	NA	LRT	NA		NA	NA	Retired	Permanent	N
925	5	F	Y	Done	Retired	Within Thoroughbred Industry	Australian Stud Book	NA	NA	NA	NA	NA	NA	NA	Injury/Illness	NA	LRT	NA		NA	NA	Transferred	Temporary	N
510	6	F	Y	Done	Retired	Within Thoroughbred Industry	Australian Stud Book	NA	NA	NA	NA	NA	NA	NA	Injury/Illness	NA	LRT	NA		NA	NA	Active	Temporary	Y
957	5	F	Y	Done	Retired	Outside Thoroughbred Industry	Broodmare Non-TB	NA	NA	NA	NA	NA	NA	NA	Injury/Illness	NA	LRT	NA		NA	NA	Retired	Permanent	N
406	6	F	Y	Done	Retired	Outside Thoroughbred Industry	Companion	NA	NA	NA	NA	NA	NA	NA	Injury/Illness	NA	LRT	NA		NA	NA	Active	Temporary	Y
286	7	NM	Y	Done	Deceased	Died or Euthanised	NA	NA	NA	NA	NA	NA	NA	NA	Injury/Illness	NA	LRT	NA		Exercising- Race	NA	Retired	Permanent	N
91	8	NM	Y	Done	Deceased	Died or Euthanised	NA	NA	NA	NA	NA	NA	NA	NA	Injury/Illness	NA	LRT	NA		Exercising- Race	NA	Active	Temporary	Y
1536	4	NM	Y	Done	Retired	Outside Thoroughbred Industry	Unknown	NA	NA	NA	NA	NA	NA	NA	Injury/Illness	NA	LRT	NA		NA	NA	Active	Temporary	Y
824	5	NM	Y	Done	Retired	Outside Thoroughbred Industry	Unknown	NA	NA	NA	NA	NA	NA	NA	Injury/Illness	NA	LRT	NA		NA	NA	Transferred	Temporary	N
1494	4	M	Y	Done	Retired	Outside Thoroughbred Industry	Equestrian	NA	Pleasure horse/Hack	NA	NA	NA	NA	NA	Injury/Illness	NA	LRT	NA		NA	NA	Retired	Permanent	N
777	5	NM	Y	Done	Retired	Outside Thoroughbred Industry	Equestrian	NA	Pleasure horse/Hack	NA	NA	NA	NA	NA	Injury/Illness	NA	LRT	NA		NA	NA	Retired	Permanent	N
800	5	NM	Y	Done	Retired	Outside Thoroughbred Industry	Equestrian	NA	Pleasure horse/Hack	NA	NA	NA	NA	NA	Injury/Illness	NA	LRT	NA		NA	NA	Retired	Permanent	N
340	7	NM	Y	Done	Retired	Outside Thoroughbred Industry	Equestrian	NA	Pleasure horse/Hack	NA	NA	NA	NA	NA	Injury/Illness	NA	LRT	NA		NA	NA	Active	Temporary	Y
923	5	NM	Y	Done	Retired	Outside Thoroughbred Industry	Equestrian	NA	Show jumping	NA	NA	NA	NA	NA	Injury/Illness	NA	LRT	NA		NA	NA	Retired	Permanent	N
1020	5	NM	Y	Done	Retired	Outside Thoroughbred Industry	Equestrian	NA	Show jumping	Adult riding	NA	NA	NA	NA	Injury/Illness	NA	LRT	NA		NA	NA	Retired	Permanent	N
525	6	NM	Y	Done	Retired	Outside Thoroughbred Industry	Equestrian	NA	Show jumping	NA	NA	NA	NA	NA	Injury/Illness	NA	LRT	NA		NA	NA	Active	Temporary	Y
721	8	NM	Y	Done	Retired	Outside Thoroughbred Industry	Equestrian	NA	Show jumping	NA	NA	NA	NA	NA	Injury/Illness	NA	LRT	NA		NA	NA	Retired	Permanent	N
1030	5	NM	Y	Done	Retired	Outside Thoroughbred Industry	Equestrian	NA	Showhorse	NA	NA	NA	NA	NA	Injury/Illness	NA	LRT	NA		NA	NA	Active	Temporary	Y
277	7	NM	Y	Done	Retired	Outside Thoroughbred Industry	Equestrian	NA	Showhorse	NA	NA	NA	NA	NA	Injury/Illness	NA	LRT	NA		NA	NA	Retired	Permanent	N
466	6	NM	Y	Done	Retired	Outside Thoroughbred Industry	Equestrian	NA	Eventing	Dressage	NA	NA	NA	NA	Injury/Illness	NA	Musculoskeletal- other	NA	Lameness	NA	NA	Retired	Permanent	N
613	8	NM	Y	Done	Retired	Outside Thoroughbred Industry	Equestrian	NA	Eventing	NA	NA	NA	NA	NA	Injury/Illness	NA	Musculoskeletal- other	NA	Arthritis	NA	NA	Retired	Permanent	N
1700	3	F	Y	Done	Retired	Within Thoroughbred Industry	Australian Stud Book	NA	NA	NA	NA	NA	NA	NA	Injury/Illness	NA	Musculoskeletal- other	NA	Misc	NA	NA	Transferred	Temporary	N
1813	3	F	Y	Done	Retired	Within Thoroughbred Industry	Australian Stud Book	NA	NA	NA	NA	NA	NA	NA	Injury/Illness	NA	Musculoskeletal- other	NA	Arthritis	NA	NA	Transferred	Temporary	N
1891	3	F	Y	Done	Retired	Within Thoroughbred Industry	Australian Stud Book	NA	NA	NA	NA	NA	NA	NA	Injury/Illness	NA	Musculoskeletal- other	NA	Lameness	NA	NA	Retired	Permanent	N
1955	3	F	Y	Done	Retired	Within Thoroughbred Industry	Australian Stud Book	NA	NA	NA	NA	NA	NA	NA	Injury/Illness	NA	Musculoskeletal- other	NA	Lameness	NA	NA	Transferred	Temporary	N
1985	3	F	Y	Done	Retired	Within Thoroughbred Industry	Australian Stud Book	NA	NA	NA	NA	NA	NA	NA	Injury/Illness	NA	Musculoskeletal- other	NA	Arthritis	NA	NA	Active	Temporary	Y
2010	3	F	Y	Done	Retired	Within Thoroughbred Industry	Australian Stud Book	NA	NA	NA	NA	NA	NA	NA	Injury/Illness	NA	Musculoskeletal- other	NA	Joint issue	NA	NA	Transferred	Temporary	N
1188	4	F	Y	Done	Retired	Within Thoroughbred Industry	Australian Stud Book	NA	NA	NA	NA	NA	NA	NA	Injury/Illness	NA	Musculoskeletal- other	NA	Lameness	NA	NA	Retired	Permanent	N
1302	4	F	Y	Done	Retired	Within Thoroughbred Industry	Australian Stud Book	NA	NA	NA	NA	NA	NA	NA	Injury/Illness	NA	Musculoskeletal- other	NA	Misc	NA	NA	Spelling	Temporary	N
1328	4	F	Y	Done	Retired	Within Thoroughbred Industry	Australian Stud Book	NA	NA	NA	NA	NA	NA	NA	Injury/Illness	NA	Musculoskeletal- other	NA	Hoof issues	NA	NA	Active	Temporary	Y
1331	4	F	Y	Done	Retired	Within Thoroughbred Industry	Australian Stud Book	NA	NA	NA	NA	NA	NA	NA	Injury/Illness	NA	Musculoskeletal- other	NA	Joint issue	NA	NA	Transferred	Temporary	N
1346	4	F	Y	Done	Retired	Within Thoroughbred Industry	Australian Stud Book	NA	NA	NA	NA	NA	NA	NA	Injury/Illness	NA	Musculoskeletal- other	NA	Misc	NA	NA	Active	Temporary	Y
2032	4	F	Y	Done	Retired	Within Thoroughbred Industry	Australian Stud Book	NA	NA	NA	NA	NA	NA	NA	Injury/Illness	NA	Musculoskeletal- other	NA	Arthritis	NA	NA	Spelling	Temporary	N
2226	4	F	Y	Done	Retired	Within Thoroughbred Industry	Australian Stud Book	NA	NA	NA	NA	NA	NA	NA	Injury/Illness	NA	Musculoskeletal- other	NA	Lameness	NA	NA	Retired	Permanent	N
1053	5	F	Y	Done	Retired	Within Thoroughbred Industry	Australian Stud Book	NA	NA	NA	NA	NA	NA	NA	Injury/Illness	NA	Musculoskeletal- other	NA	Misc	NA	NA	Retired	Permanent	N
547	6	F	Y	Done	Retired	Within Thoroughbred Industry	Australian Stud Book	NA	NA	NA	NA	NA	NA	NA	Injury/Illness	NA	Musculoskeletal- other	NA	Misc	NA	NA	Retired	Permanent	N
649	6	F	Y	Done	Retired	Within Thoroughbred Industry	Australian Stud Book	NA	NA	NA	NA	NA	NA	NA	Injury/Illness	NA	Musculoskeletal- other	NA	Muscle issue	NA	NA	Retired	Permanent	N
661	6	F	Y	Done	Retired	Within Thoroughbred Industry	Australian Stud Book	NA	NA	NA	NA	NA	NA	NA	Injury/Illness	NA	Musculoskeletal- other	NA	Joint issue	NA	NA	Active	Temporary	Y
1904	3	F	Y	Done	Retired	Outside Thoroughbred Industry	Broodmare Non-TB	NA	NA	NA	NA	NA	NA	NA	Injury/Illness	NA	Musculoskeletal- other	NA	Lameness	NA	NA	Active	Temporary	Y
538	6	F	Y	Done	Retired	Outside Thoroughbred Industry	Broodmare Non-TB	NA	NA	NA	NA	NA	NA	NA	Injury/Illness	NA	Musculoskeletal- other	NA	Misc	NA	NA	Retired	Permanent	N
401	6	F	Y	Done	Retired	Outside Thoroughbred Industry	Companion	NA	NA	NA	NA	NA	NA	NA	Injury/Illness	NA	Musculoskeletal- other	NA	Joint issue	NA	NA	Transferred	Temporary	N
1149	4	NM	Y	Done	Retired	Outside Thoroughbred Industry	Companion	NA	NA	NA	NA	NA	NA	NA	Injury/Illness	NA	Musculoskeletal- other	NA	Lameness	NA	NA	Transferred	Temporary	N
647	6	NM	Y	Done	Retired	Outside Thoroughbred Industry	Companion	NA	NA	NA	NA	NA	NA	NA	Injury/Illness	NA	Musculoskeletal- other	NA	Joint issue	NA	NA	Active	Temporary	Y
188	7	NM	Y	Done	Retired	Outside Thoroughbred Industry	Companion	NA	NA	NA	NA	NA	NA	NA	Injury/Illness	NA	Musculoskeletal- other	NA	Arthritis	NA	NA	Retired	Permanent	N
137	8	NM	Y	Done	Retired	Outside Thoroughbred Industry	Companion	NA	NA	NA	NA	NA	NA	NA	Injury/Illness	NA	Musculoskeletal- other	NA	Arthritis	NA	NA	Retired	Permanent	N
1273	4	NM	Y	Done	Retired	Within Thoroughbred Industry	Industry	NA	NA	NA	NA	NA	NA	NA	Injury/Illness	NA	Musculoskeletal- other	NA	Hoof issues	NA	NA	Active	Temporary	Y
1893	3	F	Y	Done	Deceased	Died or Euthanised	NA	NA	NA	NA	NA	NA	NA	NA	Injury/Illness	NA	Musculoskeletal- other	NA		Non-exercising- Spelling	NA	Spelling	Temporary	N
1569	4	NM	Y	Done	Deceased	Died or Euthanised	NA	NA	NA	NA	NA	NA	NA	NA	Injury/Illness	NA	Musculoskeletal- other	NA		Non-exercising- After retirement	NA	Deceased	Permanent	N
894	5	NM	Y	Done	Deceased	Died or Euthanised	NA	NA	NA	NA	NA	NA	NA	NA	Injury/Illness	NA	Musculoskeletal- other	NA		Non-exercising- After retirement	NA	Retired	Permanent	N
324	7	NM	Y	Done	Deceased	Died or Euthanised	NA	NA	NA	NA	NA	NA	NA	NA	Injury/Illness	NA	Musculoskeletal- other	NA		Non-exercising- After retirement	NA	Deceased	Permanent	N
2103	2	F	Y	Done	Participating in the racing industry	Spelling	NA	NA	NA	NA	NA	NA	NA	NA	Injury/Illness	NA	Musculoskeletal- other	NA		NA	NA	Spelling	Temporary	N
1777	3	F	Y	Done	Participating in the racing industry	Spelling	NA	NA	NA	NA	NA	NA	NA	NA	Injury/Illness	NA	Musculoskeletal- other	NA		NA	NA	Active	Temporary	Y
1853	3	F	Y	Done	Participating in the racing industry	Spelling	NA	NA	NA	NA	NA	NA	NA	NA	Injury/Illness	NA	Musculoskeletal- other	NA		NA	NA	Active	Temporary	Y
2275	2	NM	Y	Done	Participating in the racing industry	Spelling	NA	NA	NA	NA	NA	NA	NA	NA	Injury/Illness	NA	Musculoskeletal- other	NA		NA	NA	Active	Temporary	Y
1478	4	NM	Y	Done	Participating in the racing industry	Spelling	NA	NA	NA	NA	NA	NA	NA	NA	Injury/Illness	NA	Musculoskeletal- other	NA		NA	NA	Active	Temporary	Y
116	8	NM	Y	Done	Participating in the racing industry	Spelling	NA	NA	NA	NA	NA	NA	NA	NA	Injury/Illness	NA	Musculoskeletal- other	NA		NA	NA	Spelling	Temporary	N
664	6	NM	Y	Done	Retired	Outside Thoroughbred Industry	Other- rehoming facility	NA	NA	NA	NA	NA	NA	NA	Injury/Illness	NA	Musculoskeletal- other	NA	Back issues	NA	NA	Transferred	Temporary	N
1538	4	F	Y	Done	Retired	Outside Thoroughbred Industry	Other- Stock horse	NA	NA	NA	NA	NA	NA	NA	Injury/Illness	NA	Musculoskeletal- other	NA	Shin sore	NA	NA	Retired	Permanent	N
2362	3	F	Y	Done	Retired	Outside Thoroughbred Industry	Returned To Owner	NA	NA	NA	NA	NA	NA	NA	Injury/Illness	NA	Musculoskeletal- other	NA	Shin sore	NA	NA	Active	Temporary	Y
187	7	F	Y	Done	Retired	Outside Thoroughbred Industry	Unknown	NA	NA	NA	NA	NA	NA	NA	Injury/Illness	NA	Musculoskeletal- other	NA	Hoof issues	NA	NA	Retired	Permanent	N
421	6	NM	Y	Done	Retired	Outside Thoroughbred Industry	Unknown	NA	NA	NA	NA	NA	NA	NA	Injury/Illness	NA	Musculoskeletal- other	NA	Arthritis	NA	NA	Transferred	Temporary	N
2051	6	NM	Y	Done	Retired	Outside Thoroughbred Industry	Unknown	NA	NA	NA	NA	NA	NA	NA	Injury/Illness	NA	Musculoskeletal- other	NA	Hoof issues	NA	NA	Spelling	Temporary	N
1385	4	F	Y	Done	Retired	Outside Thoroughbred Industry	Equestrian	NA	Pleasure horse/Hack	NA	NA	NA	NA	NA	Injury/Illness	NA	Musculoskeletal- other	NA	Misc	NA	NA	Transferred	Temporary	N
1104	4	NM	Y	Done	Retired	Outside Thoroughbred Industry	Equestrian	NA	Pleasure horse/Hack	NA	NA	NA	NA	NA	Injury/Illness	NA	Musculoskeletal- other	NA	Arthritis	NA	NA	Retired	Permanent	N
1469	4	NM	Y	Done	Retired	Outside Thoroughbred Industry	Equestrian	NA	Pleasure horse/Hack	NA	NA	NA	NA	NA	Injury/Illness	NA	Musculoskeletal- other	NA	Joint issue	NA	NA	Retired	Permanent	N
1502	4	NM	Y	Done	Retired	Outside Thoroughbred Industry	Equestrian	NA	Pleasure horse/Hack	NA	NA	NA	NA	NA	Injury/Illness	NA	Musculoskeletal- other	NA	Joint issue	NA	NA	Active	Temporary	Y
829	5	NM	Y	Done	Retired	Outside Thoroughbred Industry	Equestrian	NA	Pleasure horse/Hack	NA	NA	NA	NA	NA	Injury/Illness	NA	Musculoskeletal- other	NA	Joint issue	NA	NA	Retired	Permanent	N
606	6	NM	Y	Done	Retired	Outside Thoroughbred Industry	Equestrian	NA	Pleasure horse/Hack	NA	NA	NA	NA	NA	Injury/Illness	NA	Musculoskeletal- other	NA	Joint issue	NA	NA	Retired	Permanent	N
551	7	NM	Y	Done	Retired	Outside Thoroughbred Industry	Equestrian	NA	Pleasure horse/Hack	Show jumping	Adult riding	NA	NA	NA	Injury/Illness	NA	Musculoskeletal- other	NA	Muscle issue	NA	NA	Retired	Permanent	N
113	8	NM	Y	Done	Retired	Outside Thoroughbred Industry	Equestrian	NA	Pleasure horse/Hack	NA	NA	NA	NA	NA	Injury/Illness	NA	Musculoskeletal- other	NA	Arthritis	NA	NA	Retired	Permanent	N
30	9	NM	Y	Done	Retired	Outside Thoroughbred Industry	Equestrian	NA	Pleasure horse/Hack	Adult riding	NA	NA	NA	NA	Injury/Illness	NA	Musculoskeletal- other	NA	Misc	NA	NA	Retired	Permanent	N
454	6	NM	Y	Done	Retired	Outside Thoroughbred Industry	Equestrian	NA	Polo	NA	NA	NA	NA	NA	Injury/Illness	NA	Musculoskeletal- other	NA	Arthritis	NA	NA	Transferred	Temporary	N
1262	4	F	Y	Done	Retired	Outside Thoroughbred Industry	Equestrian	NA	Pony club	NA	NA	NA	NA	NA	Injury/Illness	NA	Musculoskeletal- other	NA	Lameness	NA	NA	Transferred	Temporary	N
183	7	F	Y	Done	Retired	Outside Thoroughbred Industry	Equestrian	NA	Pony club	NA	NA	NA	NA	NA	Injury/Illness	NA	Musculoskeletal- other	NA	Muscle issue	NA	NA	Active	Temporary	Y
1734	3	NM	Y	Done	Retired	Outside Thoroughbred Industry	Equestrian	Companion	Pony club	NA	NA	NA	NA	NA	Injury/Illness	NA	Musculoskeletal- other	NA	Joint issue	NA	NA	Retired	Permanent	N
529	6	NM	Y	Done	Retired	Outside Thoroughbred Industry	Equestrian	NA	Show jumping	NA	NA	NA	NA	NA	Injury/Illness	NA	Musculoskeletal- other	NA	Arthritis	NA	NA	Retired	Permanent	N
218	7	NM	Y	Done	Retired	Outside Thoroughbred Industry	Equestrian	NA	Show jumping	NA	NA	NA	NA	NA	Injury/Illness	NA	Musculoskeletal- other	NA	Misc	NA	NA	Transferred	Temporary	N
485	6	NM	Y	Done	Retired	Outside Thoroughbred Industry	Equestrian	NA	Unknown	NA	NA	NA	NA	NA	Injury/Illness	NA	Musculoskeletal- other	NA	Arthritis	NA	NA	Retired	Permanent	N
236	7	NM	Y	Done	Retired	Outside Thoroughbred Industry	Equestrian	NA	Unknown	NA	NA	NA	NA	NA	Injury/Illness	NA	Musculoskeletal- other	NA	Back issues	NA	NA	Retired	Permanent	N
2225	2	F	Y	Done	Participating in the racing industry	Active Non-Stable Training	NA	NA	NA	NA	NA	NA	NA	NA	Injury/Illness	NA	NA	NA		NA	NA	Spelling	Temporary	N
482	6	F	Y	Done	Participating in the racing industry	Active Non-Stable Training	NA	NA	NA	NA	NA	NA	NA	NA	Injury/Illness	NA	NA	NA		NA	NA	Spelling	Temporary	N
1647	3	NM	Y	Done	Participating in the racing industry	Active Non-Stable Training	NA	NA	NA	NA	NA	NA	NA	NA	Injury/Illness	NA	NA	NA		NA	NA	Active	Temporary	Y
1590	4	NM	Y	Done	Participating in the racing industry	Active Non-Stable Training	NA	NA	NA	NA	NA	NA	NA	NA	Injury/Illness	NA	NA	NA		NA	NA	Active	Temporary	Y
933	5	NM	Y	Done	Participating in the racing industry	Active Non-Stable Training	NA	NA	NA	NA	NA	NA	NA	NA	Injury/Illness	NA	NA	NA		NA	NA	Spelling	Temporary	N
1253	4	F	Y	Done	Other	Sold	NA	NA	NA	NA	NA	NA	NA	NA	Injury/Illness	NA	NA	NA		NA	NA	Retired	Permanent	N
345	7	F	Y	Done	Other	Sold	NA	NA	NA	NA	NA	NA	NA	NA	Injury/Illness	NA	NA	NA		NA	NA	Transferred	Temporary	N
215	7	NM	Y	Done	Other	Sold	NA	NA	NA	NA	NA	NA	NA	NA	Injury/Illness	NA	NA	NA		NA	NA	Transferred	Temporary	N
924	5	F	Y	Done	Participating in the racing industry	Spelling	NA	NA	NA	NA	NA	NA	NA	NA	Injury/Illness	NA	NA	NA		NA	NA	Spelling	Temporary	N
2464	1	M	Y	Done	Participating in the racing industry	Spelling	NA	NA	NA	NA	NA	NA	NA	NA	Injury/Illness	NA	NA	NA		NA	NA	Spelling	Temporary	N
2084	2	NM	Y	Done	Participating in the racing industry	Spelling	NA	NA	NA	NA	NA	NA	NA	NA	Injury/Illness	Other- maturity	NA	NA		NA	NA	Active	Temporary	Y
1764	3	NM	Y	Done	Participating in the racing industry	Spelling	NA	NA	NA	NA	NA	NA	NA	NA	Injury/Illness	Other- maturity	NA	NA		NA	NA	Active	Temporary	Y
769	5	NM	Y	Done	Participating in the racing industry	Spelling	NA	NA	NA	NA	NA	NA	NA	NA	Injury/Illness	NA	NA	NA		NA	NA	Active	Temporary	Y
930	5	NM	Y	Done	Deceased	Died or Euthanised	NA	NA	NA	NA	NA	NA	NA	NA	Injury/Illness	NA	Other- cancer	NA		Unspecified	NA	Retired	Permanent	N
443	6	F	Y	Done	Deceased	Died or Euthanised	NA	NA	NA	NA	NA	NA	NA	NA	Injury/Illness	NA	Other- electrocuted	NA		Non-exercising- Spelling	NA	Deceased	Permanent	N
86	8	F	Y	Done	Deceased	Died or Euthanised	NA	NA	NA	NA	NA	NA	NA	NA	Injury/Illness	NA	Other- foaling issues	NA		Non-exercising- After retirement	NA	Retired	Permanent	N
2365	3	F	Y	Done	Deceased	Died or Euthanised	NA	NA	NA	NA	NA	NA	NA	NA	Injury/Illness	NA	Other- Immune	NA		Exercising- Training/pretraining	NA	Deceased	Permanent	N
1037	5	F	Y	Done	Retired	Within Thoroughbred Industry	Australian Stud Book	NA	NA	NA	NA	NA	NA	NA	Injury/Illness	NA	Other- Infection	NA		NA	NA	Retired	Permanent	N
1520	4	F	Y	Done	Retired	Outside Thoroughbred Industry	Unknown	NA	NA	NA	NA	NA	NA	NA	Injury/Illness	NA	Other- Infection	NA		NA	NA	Spelling	Temporary	N
1323	4	F	Y	Done	Retired	Outside Thoroughbred Industry	Equestrian	NA	Pleasure horse/Hack	NA	NA	NA	NA	NA	Injury/Illness	NA	Other- Infection	NA		NA	NA	Active	Temporary	Y
1162	4	NM	Y	Done	Deceased	Died or Euthanised	NA	NA	NA	NA	NA	NA	NA	NA	Injury/Illness	NA	Other- Injection	NA		Unspecified	NA	Deceased	Permanent	N
1953	3	F	Y	Done	Retired	Within Thoroughbred Industry	Australian Stud Book	NA	NA	NA	NA	NA	NA	NA	Injury/Illness	NA	Other- Ocular	NA		NA	NA	Active	Temporary	Y
1281	4	NM	Y	Done	Deceased	Died or Euthanised	NA	NA	NA	NA	NA	NA	NA	NA	Injury/Illness	NA	Other- ocular cyst	NA		Exercising- Training/pretraining	NA	Spelling	Temporary	N
1419	4	F	Y	Done	Deceased	Died or Euthanised	NA	NA	NA	NA	NA	NA	NA	NA	Injury/Illness	NA	Other- surgical complications	NA		Non-exercising	NA	Deceased	Permanent	N
2452	3	NM	Y	Done	Deceased	Died or Euthanised	NA	NA	NA	NA	NA	NA	NA	NA	Injury/Illness	NA	Other- surgical complications	NA		Non-exercising- Spelling	NA	Transferred	Temporary	N
1860	3	F	Y	Done	Deceased	Died or Euthanised	NA	NA	NA	NA	NA	NA	NA	NA	Injury/Illness	NA	Other- Suspect snakebite	NA		Exercising- Training/pretraining	NA	Deceased	Permanent	N
557	6	NM	Y	Done	Retired	Outside Thoroughbred Industry	Equestrian	NA	Dressage	NA	NA	NA	NA	NA	Injury/Illness	NA	Other- Wounds/Trauma	NA		NA	NA	Retired	Permanent	N
934	5	F	Y	Done	Retired	Within Thoroughbred Industry	Australian Stud Book	NA	NA	NA	NA	NA	NA	NA	Injury/Illness	NA	Other- Wounds/Trauma	NA		NA	NA	Active-Non Stable Training	Temporary	N
374	6	F	Y	Done	Retired	Within Thoroughbred Industry	Australian Stud Book	NA	NA	NA	NA	NA	NA	NA	Injury/Illness	NA	Other- Wounds/Trauma	NA		NA	NA	Active	Temporary	Y
221	7	NM	Y	Done	Retired	Outside Thoroughbred Industry	Equestrian	NA	Adult riding	NA	NA	NA	NA	NA	Injury/Illness	NA	Tendon/Ligament injury	NA		NA	NA	Retired	Permanent	N
185	7	NM	Y	Done	Retired	Outside Thoroughbred Industry	Equestrian	NA	Dressage	NA	NA	NA	NA	NA	Injury/Illness	NA	Tendon/Ligament injury	NA		NA	NA	Active	Temporary	Y
205	7	NM	Y	Done	Retired	Outside Thoroughbred Industry	Equestrian	NA	Dressage	NA	NA	NA	NA	NA	Injury/Illness	NA	Tendon/Ligament injury	NA		NA	NA	Retired	Permanent	N
1337	4	NM	Y	Done	Retired	Outside Thoroughbred Industry	Equestrian	NA	Eventing	NA	NA	NA	NA	NA	Injury/Illness	NA	Tendon/Ligament injury	NA		NA	NA	Retired	Permanent	N
1119	5	NM	Y	Done	Retired	Outside Thoroughbred Industry	Equestrian	NA	Eventing	NA	NA	NA	NA	NA	Injury/Illness	NA	Tendon/Ligament injury	NA		NA	NA	Retired	Permanent	N
1264	4	F	Y	Done	Retired	Within Thoroughbred Industry	Australian Stud Book	NA	NA	NA	NA	NA	NA	NA	Injury/Illness	NA	Tendon/Ligament injury	NA		NA	NA	Retired	Permanent	N
1295	4	F	Y	Done	Retired	Within Thoroughbred Industry	Australian Stud Book	NA	NA	NA	NA	NA	NA	NA	Injury/Illness	NA	Tendon/Ligament injury	NA		NA	NA	Retired	Permanent	N
1837	4	F	Y	Done	Retired	Within Thoroughbred Industry	Australian Stud Book	NA	NA	NA	NA	NA	NA	NA	Injury/Illness	NA	Tendon/Ligament injury	NA		NA	NA	Retired	Permanent	N
750	5	F	Y	Done	Retired	Within Thoroughbred Industry	Australian Stud Book	NA	NA	NA	NA	NA	NA	NA	Injury/Illness	NA	Tendon/Ligament injury	NA		NA	NA	Active	Temporary	Y
782	5	F	Y	Done	Retired	Within Thoroughbred Industry	Australian Stud Book	NA	NA	NA	NA	NA	NA	NA	Injury/Illness	NA	Tendon/Ligament injury	NA		NA	NA	Retired	Permanent	N
859	5	F	Y	Done	Retired	Within Thoroughbred Industry	Australian Stud Book	NA	NA	NA	NA	NA	NA	NA	Injury/Illness	NA	Tendon/Ligament injury	NA		NA	NA	Transferred	Temporary	N
904	5	F	Y	Done	Retired	Within Thoroughbred Industry	Australian Stud Book	NA	NA	NA	NA	NA	NA	NA	Injury/Illness	NA	Tendon/Ligament injury	NA		NA	NA	Retired	Permanent	N
914	5	F	Y	Done	Retired	Within Thoroughbred Industry	Australian Stud Book	NA	NA	NA	NA	NA	NA	NA	Injury/Illness	NA	Tendon/Ligament injury	NA		NA	NA	Retired	Permanent	N
955	5	F	Y	Done	Retired	Within Thoroughbred Industry	Australian Stud Book	NA	NA	NA	NA	NA	NA	NA	Injury/Illness	NA	Tendon/Ligament injury	NA		NA	NA	Retired	Permanent	N
959	5	F	Y	Done	Retired	Within Thoroughbred Industry	Australian Stud Book	NA	NA	NA	NA	NA	NA	NA	Injury/Illness	NA	Tendon/Ligament injury	NA		NA	NA	Retired	Permanent	N
975	5	F	Y	Done	Retired	Within Thoroughbred Industry	Australian Stud Book	NA	NA	NA	NA	NA	NA	NA	Injury/Illness	NA	Tendon/Ligament injury	NA		NA	NA	Retired	Permanent	N
414	6	F	Y	Done	Retired	Within Thoroughbred Industry	Australian Stud Book	NA	NA	NA	NA	NA	NA	NA	Injury/Illness	NA	Tendon/Ligament injury	NA		NA	NA	Retired	Permanent	N
435	6	F	Y	Done	Retired	Within Thoroughbred Industry	Australian Stud Book	NA	NA	NA	NA	NA	NA	NA	Injury/Illness	NA	Tendon/Ligament injury	NA		NA	NA	Retired	Permanent	N
488	6	F	Y	Done	Retired	Within Thoroughbred Industry	Australian Stud Book	NA	NA	NA	NA	NA	NA	NA	Injury/Illness	NA	Tendon/Ligament injury	NA		NA	NA	Retired	Permanent	N
535	6	F	Y	Done	Retired	Within Thoroughbred Industry	Australian Stud Book	NA	NA	NA	NA	NA	NA	NA	Injury/Illness	NA	Tendon/Ligament injury	NA		NA	NA	Retired	Permanent	N
659	6	F	Y	Done	Retired	Within Thoroughbred Industry	Australian Stud Book	NA	NA	NA	NA	NA	NA	NA	Injury/Illness	NA	Tendon/Ligament injury	NA		NA	NA	Active	Temporary	Y
175	7	F	Y	Done	Retired	Within Thoroughbred Industry	Australian Stud Book	NA	NA	NA	NA	NA	NA	NA	Injury/Illness	NA	Tendon/Ligament injury	NA		NA	NA	Active	Temporary	Y
179	7	F	Y	Done	Retired	Within Thoroughbred Industry	Australian Stud Book	NA	NA	NA	NA	NA	NA	NA	Injury/Illness	NA	Tendon/Ligament injury	NA		NA	NA	Retired	Permanent	N
234	7	F	Y	Done	Retired	Within Thoroughbred Industry	Australian Stud Book	NA	NA	NA	NA	NA	NA	NA	Injury/Illness	NA	Tendon/Ligament injury	NA		NA	NA	Active	Temporary	Y
139	8	F	Y	Done	Retired	Within Thoroughbred Industry	Australian Stud Book	NA	NA	NA	NA	NA	NA	NA	Injury/Illness	NA	Tendon/Ligament injury	NA		NA	NA	Retired	Permanent	N
1572	9	F	Y	Done	Retired	Within Thoroughbred Industry	Australian Stud Book	NA	NA	NA	NA	NA	NA	NA	Injury/Illness	NA	Tendon/Ligament injury	NA		NA	NA	Active	Temporary	Y
785	6	F	Y	Done	Retired	Outside Thoroughbred Industry	Broodmare Non-TB	NA	NA	NA	NA	NA	NA	NA	Injury/Illness	NA	Tendon/Ligament injury	NA		NA	NA	Transferred	Temporary	N
1746	3	F	Y	Done	Retired	Outside Thoroughbred Industry	Companion	NA	NA	NA	NA	NA	NA	NA	Injury/Illness	NA	Tendon/Ligament injury	NA		NA	NA	Spelling	Temporary	N
204	7	F	Y	Done	Retired	Outside Thoroughbred Industry	Companion	NA	NA	NA	NA	NA	NA	NA	Injury/Illness	NA	Tendon/Ligament injury	NA		NA	NA	Transferred	Temporary	N
274	7	F	Y	Done	Retired	Outside Thoroughbred Industry	Companion	NA	NA	NA	NA	NA	NA	NA	Injury/Illness	NA	Tendon/Ligament injury	NA		NA	NA	Transferred	Temporary	N
1539	4	NM	Y	Done	Retired	Outside Thoroughbred Industry	Companion	NA	NA	NA	NA	NA	NA	NA	Injury/Illness	NA	Tendon/Ligament injury	NA		NA	NA	Spelling	Temporary	N
976	5	NM	Y	Done	Retired	Outside Thoroughbred Industry	Companion	NA	NA	NA	NA	NA	NA	NA	Injury/Illness	NA	Tendon/Ligament injury	NA		NA	NA	Active	Temporary	Y
1986	5	NM	Y	Done	Retired	Outside Thoroughbred Industry	Companion	NA	NA	NA	NA	NA	NA	NA	Injury/Illness	NA	Tendon/Ligament injury	NA		NA	NA	Retired	Permanent	N
559	6	NM	Y	Done	Retired	Outside Thoroughbred Industry	Companion	NA	NA	NA	NA	NA	NA	NA	Injury/Illness	NA	Tendon/Ligament injury	NA		NA	NA	Active	Temporary	Y
1001	6	NM	Y	Done	Retired	Outside Thoroughbred Industry	Companion	NA	NA	NA	NA	NA	NA	NA	Injury/Illness	NA	Tendon/Ligament injury	NA		NA	NA	Transferred	Temporary	N
359	7	NM	Y	Done	Retired	Outside Thoroughbred Industry	Companion	NA	NA	NA	NA	NA	NA	NA	Injury/Illness	NA	Tendon/Ligament injury	NA		NA	NA	Retired	Permanent	N
64	8	NM	Y	Done	Retired	Outside Thoroughbred Industry	Companion	NA	NA	NA	NA	NA	NA	NA	Injury/Illness	NA	Tendon/Ligament injury	NA		NA	NA	Active	Temporary	Y
101	8	NM	Y	Done	Retired	Outside Thoroughbred Industry	Companion	NA	NA	NA	NA	NA	NA	NA	Injury/Illness	NA	Tendon/Ligament injury	NA		NA	NA	Retired	Permanent	N
106	8	NM	Y	Done	Retired	Outside Thoroughbred Industry	Companion	NA	NA	NA	NA	NA	NA	NA	Injury/Illness	NA	Tendon/Ligament injury	NA		NA	NA	Active	Temporary	Y
144	9	NM	Y	Done	Retired	Outside Thoroughbred Industry	Companion	NA	NA	NA	NA	NA	NA	NA	Injury/Illness	NA	Tendon/Ligament injury	NA		NA	NA	Retired	Permanent	N
449	6	NM	Y	Done	Retired	Within Thoroughbred Industry	Industry	Companion	NA	NA	NA	NA	NA	NA	Injury/Illness	NA	Tendon/Ligament injury	NA		NA	NA	Retired	Permanent	N
1528	6	NM	Y	Done	Retired	Within Thoroughbred Industry	Industry	NA	NA	NA	NA	NA	NA	NA	Injury/Illness	NA	Tendon/Ligament injury	NA		NA	NA	Spelling	Temporary	N
993	5	F	Y	Done	Deceased	Died or Euthanised	NA	NA	NA	NA	NA	NA	NA	NA	Injury/Illness	NA	Tendon/Ligament injury	NA		Unspecified	NA	Deceased	Permanent	N
330	7	F	Y	Done	Deceased	Died or Euthanised	NA	NA	NA	NA	NA	NA	NA	NA	Injury/Illness	NA	Tendon/Ligament injury	NA		Exercising- Training/pretraining	NA	Deceased	Permanent	N
1380	4	NM	Y	Done	Deceased	Died or Euthanised	NA	NA	NA	NA	NA	NA	NA	NA	Injury/Illness	NA	Tendon/Ligament injury	NA		Exercising- Race	NA	Retired	Permanent	N
599	6	NM	Y	Done	Deceased	Died or Euthanised	NA	NA	NA	NA	NA	NA	NA	NA	Injury/Illness	NA	Tendon/Ligament injury	NA		Non-exercising	NA	Retired	Permanent	N
611	6	NM	Y	Done	Deceased	Died or Euthanised	NA	NA	NA	NA	NA	NA	NA	NA	Injury/Illness	NA	Tendon/Ligament injury	NA		Non-exercising	NA	Retired	Permanent	N
275	7	NM	Y	Done	Deceased	Died or Euthanised	NA	NA	NA	NA	NA	NA	NA	NA	Injury/Illness	NA	Tendon/Ligament injury	NA		Non-exercising	NA	Deceased	Permanent	N
1546	4	M	Y	Done	Participating in the racing industry	Spelling	NA	NA	NA	NA	NA	NA	NA	NA	Injury/Illness	NA	Tendon/Ligament injury	NA		NA	NA	Active	Temporary	Y
1029	5	M	Y	Done	Participating in the racing industry	Spelling	NA	NA	NA	NA	NA	NA	NA	NA	Injury/Illness	NA	Tendon/Ligament injury	NA		NA	NA	Active	Temporary	Y
1830	3	NM	Y	Done	Participating in the racing industry	Spelling	NA	NA	NA	NA	NA	NA	NA	NA	Injury/Illness	NA	Tendon/Ligament injury	NA		NA	NA	Spelling	Temporary	N
1975	3	NM	Y	Done	Participating in the racing industry	Spelling	NA	NA	NA	NA	NA	NA	NA	NA	Injury/Illness	NA	Tendon/Ligament injury	NA		NA	NA	Spelling	Temporary	N
2011	3	NM	Y	Done	Participating in the racing industry	Spelling	NA	NA	NA	NA	NA	NA	NA	NA	Injury/Illness	NA	Tendon/Ligament injury	NA		NA	NA	Spelling	Temporary	N
1126	4	NM	Y	Done	Participating in the racing industry	Spelling	NA	NA	NA	NA	NA	NA	NA	NA	Injury/Illness	NA	Tendon/Ligament injury	NA		NA	NA	Spelling	Temporary	N
1305	4	NM	Y	Done	Participating in the racing industry	Spelling	NA	NA	NA	NA	NA	NA	NA	NA	Injury/Illness	NA	Tendon/Ligament injury	NA		NA	NA	Active	Temporary	Y
870	5	NM	Y	Done	Participating in the racing industry	Spelling	NA	NA	NA	NA	NA	NA	NA	NA	Injury/Illness	NA	Tendon/Ligament injury	NA		NA	NA	Transferred	Temporary	N
989	5	NM	Y	Done	Participating in the racing industry	Spelling	NA	NA	NA	NA	NA	NA	NA	NA	Injury/Illness	NA	Tendon/Ligament injury	NA		NA	NA	Active	Temporary	Y
206	7	NM	Y	Done	Participating in the racing industry	Spelling	NA	NA	NA	NA	NA	NA	NA	NA	Injury/Illness	NA	Tendon/Ligament injury	NA		NA	NA	Spelling	Temporary	N
1671	3	F	Y	Done	Retired	Outside Thoroughbred Industry	Returned To Owner	NA	NA	NA	NA	NA	NA	NA	Injury/Illness	NA	Tendon/Ligament injury	NA		NA	NA	Spelling	Temporary	N
1041	5	NM	Y	Done	Retired	Outside Thoroughbred Industry	Returned To Owner	NA	NA	NA	NA	NA	NA	NA	Injury/Illness	NA	Tendon/Ligament injury	NA		NA	NA	Active	Temporary	Y
1583	5	NM	Y	Done	Retired	Outside Thoroughbred Industry	Returned To Owner	NA	NA	NA	NA	NA	NA	NA	Injury/Illness	NA	Tendon/Ligament injury	NA		NA	NA	Retired	Permanent	N
1930	3	F	Y	Done	Retired	Outside Thoroughbred Industry	Unknown	NA	NA	NA	NA	NA	NA	NA	Injury/Illness	NA	Tendon/Ligament injury	NA		NA	NA	Transferred	Temporary	N
1524	4	F	Y	Done	Retired	Outside Thoroughbred Industry	Unknown	NA	NA	NA	NA	NA	NA	NA	Injury/Illness	NA	Tendon/Ligament injury	NA		NA	NA	Active	Temporary	Y
327	7	F	Y	Done	Retired	Outside Thoroughbred Industry	Unknown	NA	NA	NA	NA	NA	NA	NA	Injury/Illness	NA	Tendon/Ligament injury	NA		NA	NA	Transferred	Temporary	N
1172	4	NM	Y	Done	Retired	Outside Thoroughbred Industry	Unknown	NA	NA	NA	NA	NA	NA	NA	Injury/Illness	NA	Tendon/Ligament injury	NA		NA	NA	Retired	Permanent	N
1934	6	NM	Y	Done	Retired	Outside Thoroughbred Industry	Unknown	NA	NA	NA	NA	NA	NA	NA	Injury/Illness	NA	Tendon/Ligament injury	NA		NA	NA	Active	Temporary	Y
526	6	NM	Y	Done	Retired	Outside Thoroughbred Industry	Equestrian	NA	Other- Stock horse	NA	NA	NA	NA	NA	Injury/Illness	NA	Tendon/Ligament injury	NA		NA	NA	Retired	Permanent	N
409	6	F	Y	Done	Retired	Outside Thoroughbred Industry	Equestrian	NA	Pleasure horse/Hack	NA	NA	NA	NA	NA	Injury/Illness	NA	Tendon/Ligament injury	NA		NA	NA	Retired	Permanent	N
1847	3	NM	Y	Done	Retired	Outside Thoroughbred Industry	Equestrian	NA	Pleasure horse/Hack	NA	NA	NA	NA	NA	Injury/Illness	NA	Tendon/Ligament injury	NA		NA	NA	Spelling	Temporary	N
1133	4	NM	Y	Done	Retired	Outside Thoroughbred Industry	Equestrian	NA	Pleasure horse/Hack	NA	NA	NA	NA	NA	Injury/Illness	NA	Tendon/Ligament injury	NA		NA	NA	Retired	Permanent	N
1238	4	NM	Y	Done	Retired	Outside Thoroughbred Industry	Equestrian	NA	Pleasure horse/Hack	Pony club	Adult riding	NA	NA	NA	Injury/Illness	NA	Tendon/Ligament injury	NA		NA	NA	Active	Temporary	Y
1241	4	NM	Y	Done	Retired	Outside Thoroughbred Industry	Equestrian	NA	Pleasure horse/Hack	NA	NA	NA	NA	NA	Injury/Illness	NA	Tendon/Ligament injury	NA		NA	NA	Retired	Permanent	N
1375	4	NM	Y	Done	Retired	Outside Thoroughbred Industry	Equestrian	NA	Pleasure horse/Hack	NA	NA	NA	NA	NA	Injury/Illness	NA	Tendon/Ligament injury	NA		NA	NA	Spelling	Temporary	N
735	5	NM	Y	Done	Retired	Outside Thoroughbred Industry	Equestrian	NA	Pleasure horse/Hack	NA	NA	NA	NA	NA	Injury/Illness	NA	Tendon/Ligament injury	NA		NA	NA	Retired	Permanent	N
912	5	NM	Y	Done	Retired	Outside Thoroughbred Industry	Equestrian	NA	Pleasure horse/Hack	NA	NA	NA	NA	NA	Injury/Illness	NA	Tendon/Ligament injury	NA		NA	NA	Retired	Permanent	N
990	5	NM	Y	Done	Retired	Outside Thoroughbred Industry	Equestrian	NA	Pleasure horse/Hack	NA	NA	NA	NA	NA	Injury/Illness	NA	Tendon/Ligament injury	NA		NA	NA	Retired	Permanent	N
1002	5	NM	Y	Done	Retired	Outside Thoroughbred Industry	Equestrian	NA	Pleasure horse/Hack	NA	NA	NA	NA	NA	Injury/Illness	NA	Tendon/Ligament injury	NA		NA	NA	Active	Temporary	Y
1062	5	NM	Y	Done	Retired	Outside Thoroughbred Industry	Equestrian	NA	Pleasure horse/Hack	NA	NA	NA	NA	NA	Injury/Illness	NA	Tendon/Ligament injury	NA		NA	NA	Active	Temporary	Y
497	6	NM	Y	Done	Retired	Outside Thoroughbred Industry	Equestrian	NA	Pleasure horse/Hack	NA	NA	NA	NA	NA	Injury/Illness	NA	Tendon/Ligament injury	NA		NA	NA	Retired	Permanent	N
216	7	NM	Y	Done	Retired	Outside Thoroughbred Industry	Equestrian	NA	Pleasure horse/Hack	Show jumping	Eventing	Pony club	Adult riding	NA	Injury/Illness	NA	Tendon/Ligament injury	NA		NA	NA	Retired	Permanent	N
1729	7	NM	Y	Done	Retired	Outside Thoroughbred Industry	Equestrian	NA	Pleasure horse/Hack	Show jumping	NA	NA	NA	NA	Injury/Illness	NA	Tendon/Ligament injury	NA		NA	NA	Retired	Permanent	N
96	8	NM	Y	Done	Retired	Outside Thoroughbred Industry	Equestrian	NA	Pleasure horse/Hack	NA	NA	NA	NA	NA	Injury/Illness	NA	Tendon/Ligament injury	NA		NA	NA	Retired	Permanent	N
15	9	NM	Y	Done	Retired	Outside Thoroughbred Industry	Equestrian	NA	Pleasure horse/Hack	Pony club	NA	NA	NA	NA	Injury/Illness	NA	Tendon/Ligament injury	NA		NA	NA	Retired	Permanent	N
20	9	NM	Y	Done	Retired	Outside Thoroughbred Industry	Equestrian	NA	Pleasure horse/Hack	NA	NA	NA	NA	NA	Injury/Illness	NA	Tendon/Ligament injury	NA		NA	NA	Active	Temporary	Y
24	9	NM	Y	Done	Retired	Outside Thoroughbred Industry	Equestrian	NA	Pleasure horse/Hack	NA	NA	NA	NA	NA	Injury/Illness	NA	Tendon/Ligament injury	NA		NA	NA	Retired	Permanent	N
29	9	NM	Y	Done	Retired	Outside Thoroughbred Industry	Equestrian	NA	Pleasure horse/Hack	NA	NA	NA	NA	NA	Injury/Illness	NA	Tendon/Ligament injury	NA		NA	NA	Retired	Permanent	N
49	9	NM	Y	Done	Retired	Outside Thoroughbred Industry	Equestrian	NA	Pleasure horse/Hack	NA	NA	NA	NA	NA	Injury/Illness	NA	Tendon/Ligament injury	NA		NA	NA	Retired	Permanent	N
754	5	NM	Y	Done	Retired	Outside Thoroughbred Industry	Equestrian	NA	Pony club	NA	NA	NA	NA	NA	Injury/Illness	NA	Tendon/Ligament injury	NA		NA	NA	Active	Temporary	Y
1040	5	NM	Y	Done	Retired	Outside Thoroughbred Industry	Equestrian	NA	Pony club	NA	NA	NA	NA	NA	Injury/Illness	NA	Tendon/Ligament injury	NA		NA	NA	Active	Temporary	Y
627	6	NM	Y	Done	Retired	Outside Thoroughbred Industry	Equestrian	NA	Pony club	NA	NA	NA	NA	NA	Injury/Illness	NA	Tendon/Ligament injury	NA		NA	NA	Retired	Permanent	N
336	7	NM	Y	Done	Retired	Outside Thoroughbred Industry	Equestrian	NA	Pony club	NA	NA	NA	NA	NA	Injury/Illness	NA	Tendon/Ligament injury	NA		NA	NA	Transferred	Temporary	N
422	6	NM	Y	Done	Retired	Outside Thoroughbred Industry	Equestrian	NA	Show jumping	Dressage	NA	NA	NA	NA	Injury/Illness	NA	Tendon/Ligament injury	NA		NA	NA	Retired	Permanent	N
548	6	NM	Y	Done	Retired	Outside Thoroughbred Industry	Equestrian	NA	Show jumping	Dressage	NA	NA	NA	NA	Injury/Illness	NA	Tendon/Ligament injury	NA		NA	NA	Retired	Permanent	N
629	6	NM	Y	Done	Retired	Outside Thoroughbred Industry	Equestrian	NA	Show jumping	NA	NA	NA	NA	NA	Injury/Illness	NA	Tendon/Ligament injury	NA		NA	NA	Active	Temporary	Y
325	7	NM	Y	Done	Retired	Outside Thoroughbred Industry	Equestrian	NA	Show jumping	Eventing	Pony club	NA	NA	NA	Injury/Illness	NA	Tendon/Ligament injury	NA		NA	NA	Retired	Permanent	N
143	8	NM	Y	Done	Retired	Outside Thoroughbred Industry	Equestrian	NA	Show jumping	NA	NA	NA	NA	NA	Injury/Illness	NA	Tendon/Ligament injury	NA		NA	NA	Active	Temporary	Y
25	9	NM	Y	Done	Retired	Outside Thoroughbred Industry	Equestrian	NA	Show jumping	Eventing	NA	NA	NA	NA	Injury/Illness	NA	Tendon/Ligament injury	NA		NA	NA	Retired	Permanent	N
391	6	NM	Y	Done	Retired	Outside Thoroughbred Industry	Equestrian	NA	Showhorse	NA	NA	NA	NA	NA	Injury/Illness	NA	Tendon/Ligament injury	NA		NA	NA	Retired	Permanent	N
1035	6	NM	Y	Done	Retired	Outside Thoroughbred Industry	Equestrian	NA	Showhorse	NA	NA	NA	NA	NA	Injury/Illness	NA	Tendon/Ligament injury	NA		NA	NA	Active	Temporary	Y
1933	7	NM	Y	Done	Retired	Outside Thoroughbred Industry	Equestrian	NA	Showhorse	NA	NA	NA	NA	NA	Injury/Illness	NA	Tendon/Ligament injury	NA		NA	NA	Retired	Permanent	N
1088	4	NM	Y	Done	Retired	Outside Thoroughbred Industry	Equestrian	NA	Unknown	NA	NA	NA	NA	NA	Injury/Illness	NA	Tendon/Ligament injury	NA		NA	NA	Retired	Permanent	N
868	5	NM	Y	Done	Retired	Outside Thoroughbred Industry	Equestrian	NA	Unknown	NA	NA	NA	NA	NA	Injury/Illness	NA	Tendon/Ligament injury	NA		NA	NA	Active	Temporary	Y
97	8	NM	Y	Done	Retired	Outside Thoroughbred Industry	Equestrian	NA	Unknown	NA	NA	NA	NA	NA	Injury/Illness	NA	Tendon/Ligament injury	NA		NA	NA	Retired	Permanent	N
688	5	NM	Y	Done	Retired	Outside Thoroughbred Industry	Equestrian	NA	Pleasure horse/Hack	NA	NA	NA	NA	NA	Injury/Illness	NA	Unknown	NA		NA	NA	Retired	Permanent	N
875	5	NM	Y	Done	Retired	Outside Thoroughbred Industry	Equestrian	NA	Pleasure horse/Hack	NA	NA	NA	NA	NA	Injury/Illness	NA	Unknown	NA		NA	NA	Retired	Permanent	N
470	6	NM	Y	Done	Retired	Outside Thoroughbred Industry	Equestrian	NA	Eventing	NA	NA	NA	NA	NA	Injury/Illness	NA	Unspecified	NA		NA	NA	Active	Temporary	Y
994	5	F	Y	Done	Retired	Within Thoroughbred Industry	Australian Stud Book	NA	NA	NA	NA	NA	NA	NA	Injury/Illness	Lost interest in racing	Unspecified	NA		NA	NA	Retired	Permanent	N
1661	5	F	Y	Done	Retired	Within Thoroughbred Industry	Australian Stud Book	NA	NA	NA	NA	NA	NA	NA	Injury/Illness	NA	Unspecified	NA		NA	NA	Retired	Permanent	N
255	7	F	Y	Done	Retired	Within Thoroughbred Industry	Australian Stud Book	NA	NA	NA	NA	NA	NA	NA	Injury/Illness	NA	Unspecified	NA		Exercising- Race	NA	Retired	Permanent	N
224	7	F	Y	Done	Retired	Outside Thoroughbred Industry	Broodmare Non-TB	NA	NA	NA	NA	NA	NA	NA	Injury/Illness	Behaviour	Unspecified	NA		NA	NA	Retired	Permanent	N
260	7	NM	Y	Done	Retired	Outside Thoroughbred Industry	Companion	NA	NA	NA	NA	NA	NA	NA	Injury/Illness	NA	Unspecified	NA		NA	NA	Retired	Permanent	N
301	7	F	Y	Done	Deceased	Died or Euthanised	NA	NA	NA	NA	NA	NA	NA	NA	Injury/Illness	NA	Unspecified	NA		Non-exercising- After retirement	NA	Retired	Permanent	N
468	6	NM	Y	Done	Deceased	Died or Euthanised	NA	NA	NA	NA	NA	NA	NA	NA	Injury/Illness	NA	Unspecified	NA		Unspecified	NA	Deceased	Permanent	N
487	6	NM	Y	Done	Deceased	Died or Euthanised	NA	NA	NA	NA	NA	NA	NA	NA	Injury/Illness	NA	Unspecified	NA		Unspecified	NA	Deceased	Permanent	N
1960	4	NM	Y	Done	Deceased	Sent to abattoir	NA	NA	NA	NA	NA	NA	NA	NA	Injury/Illness	NA	Unspecified	NA		Exercising- Race	NA	Deceased	Permanent	N
323	7	NM	Y	Done	Deceased	Sent to abattoir	NA	NA	NA	NA	NA	NA	NA	NA	Injury/Illness	NA	Unspecified	NA		Unknown	NA	Active	Temporary	Y
1061	5	NM	Y	Done	Retired	Outside Thoroughbred Industry	Equestrian	NA	Pleasure horse/Hack	NA	NA	NA	NA	NA	Injury/Illness	NA	Unspecified	NA		NA	NA	Active	Temporary	Y
638	6	NM	Y	Done	Retired	Outside Thoroughbred Industry	Equestrian	NA	Pleasure horse/Hack	NA	NA	NA	NA	NA	Injury/Illness	Old	Unspecified	NA		NA	NA	Transferred	Temporary	N
1151	4	NM	Y	Done	Retired	Outside Thoroughbred Industry	Equestrian	NA	Pleasure horse/Hack	NA	NA	NA	NA	NA	Injury/Illness	NA	Unspecified	NA		NA	NA	Retired	Permanent	N
417	6	NM	Y	Done	Retired	Outside Thoroughbred Industry	Equestrian	NA	Eventing	NA	NA	NA	NA	NA	Injury/Illness	NA	URT	NA		NA	NA	Active	Temporary	Y
575	6	NM	Y	Done	Retired	Outside Thoroughbred Industry	Equestrian	NA	Eventing	NA	NA	NA	NA	NA	Injury/Illness	NA	URT	NA		NA	NA	Retired	Permanent	N
830	5	NM	Y	Done	Retired	Outside Thoroughbred Industry	Companion	NA	NA	NA	NA	NA	NA	NA	Injury/Illness	NA	URT	NA		NA	NA	Spelling	Temporary	N
384	6	NM	Y	Done	Retired	Outside Thoroughbred Industry	Companion	NA	NA	NA	NA	NA	NA	NA	Injury/Illness	NA	URT	NA		NA	NA	Retired	Permanent	N
190	7	NM	Y	Done	Retired	Outside Thoroughbred Industry	Companion	NA	NA	NA	NA	NA	NA	NA	Injury/Illness	NA	URT	NA		NA	NA	Retired	Permanent	N
464	6	NM	Y	Done	Retired	Within Thoroughbred Industry	Industry	NA	NA	NA	NA	NA	NA	NA	Injury/Illness	NA	URT	LRT		NA	NA	Retired	Permanent	N
939	5	M	Y	Done	Deceased	Died or Euthanised	NA	NA	NA	NA	NA	NA	NA	NA	Injury/Illness	NA	URT	NA		Exercising- Race	NA	Deceased	Permanent	N
507	6	NM	Y	Done	Deceased	Died or Euthanised	NA	NA	NA	NA	NA	NA	NA	NA	Injury/Illness	NA	URT	NA		Non-exercising- Spelling	NA	Active	Temporary	Y
2425	3	F	Y	Done	Participating in the racing industry	Spelling	NA	NA	NA	NA	NA	NA	NA	NA	Injury/Illness	NA	URT	NA		NA	NA	Spelling	Temporary	N
2280	2	NM	Y	Done	Participating in the racing industry	Spelling	NA	NA	NA	NA	NA	NA	NA	NA	Injury/Illness	NA	URT	NA		NA	NA	Active	Temporary	Y
1816	3	NM	Y	Done	Participating in the racing industry	Spelling	NA	NA	NA	NA	NA	NA	NA	NA	Injury/Illness	NA	URT	NA		NA	NA	Transferred	Temporary	N
1330	4	NM	Y	Done	Retired	Outside Thoroughbred Industry	Other- industry retirement program	NA	NA	NA	NA	NA	NA	NA	Injury/Illness	NA	URT	NA		NA	NA	Retired	Permanent	N
193	7	NM	Y	Done	Retired	Outside Thoroughbred Industry	Other- industry retirement program	NA	NA	NA	NA	NA	NA	NA	Injury/Illness	NA	URT	NA		NA	NA	Retired	Permanent	N
620	6	NM	Y	Done	Retired	Outside Thoroughbred Industry	Other- picnic racing	NA	NA	NA	NA	NA	NA	NA	Injury/Illness	NA	URT	NA		NA	NA	Retired	Permanent	N
1993	3	F	Y	Done	Retired	Outside Thoroughbred Industry	Equestrian	NA	Pleasure horse/Hack	NA	NA	NA	NA	NA	Injury/Illness	NA	URT	NA		NA	NA	Retired	Permanent	N
1441	4	NM	Y	Done	Retired	Outside Thoroughbred Industry	Equestrian	NA	Pleasure horse/Hack	NA	NA	NA	NA	NA	Injury/Illness	NA	URT	NA		NA	NA	Retired	Permanent	N
1534	4	NM	Y	Done	Retired	Outside Thoroughbred Industry	Equestrian	Companion	Pleasure horse/Hack	NA	NA	NA	NA	NA	Injury/Illness	NA	URT	NA		NA	NA	Retired	Permanent	N
681	5	NM	Y	Done	Retired	Outside Thoroughbred Industry	Equestrian	NA	Pleasure horse/Hack	NA	NA	NA	NA	NA	Injury/Illness	NA	URT	NA		NA	NA	Retired	Permanent	N
172	7	NM	Y	Done	Retired	Outside Thoroughbred Industry	Equestrian	NA	Pleasure horse/Hack	NA	NA	NA	NA	NA	Injury/Illness	NA	URT	NA		NA	NA	Retired	Permanent	N
334	7	NM	Y	Done	Retired	Outside Thoroughbred Industry	Equestrian	NA	Pleasure horse/Hack	NA	NA	NA	NA	NA	Injury/Illness	NA	URT	NA		NA	NA	Retired	Permanent	N
1489	4	F	Y	Done	Retired	Outside Thoroughbred Industry	Equestrian	NA	Show jumping	NA	NA	NA	NA	NA	Injury/Illness	NA	URT	NA		NA	NA	Retired	Permanent	N
944	5	NM	Y	Done	Retired	Outside Thoroughbred Industry	Equestrian	NA	Show jumping	NA	NA	NA	NA	NA	Injury/Illness	NA	URT	NA		NA	NA	Retired	Permanent	N
383	6	NM	Y	Done	Retired	Outside Thoroughbred Industry	Equestrian	NA	Show jumping	NA	NA	NA	NA	NA	Injury/Illness	NA	URT	NA		NA	NA	Retired	Permanent	N
460	6	NM	Y	Done	Retired	Outside Thoroughbred Industry	Equestrian	NA	Show jumping	NA	NA	NA	NA	NA	Injury/Illness	NA	URT	NA		NA	NA	Active	Temporary	Y
461	6	NM	Y	Done	Retired	Outside Thoroughbred Industry	Equestrian	NA	Show jumping	NA	NA	NA	NA	NA	Injury/Illness	NA	URT	NA		NA	NA	Retired	Permanent	N
191	7	NM	Y	Done	Retired	Outside Thoroughbred Industry	Equestrian	NA	Unknown	NA	NA	NA	NA	NA	Injury/Illness	NA	URT	NA		NA	NA	Retired	Permanent	N
1903	3	NM	Y	Done	Deceased	Died or Euthanised	NA	NA	NA	NA	NA	NA	NA	NA	Injury/Illness	NA	Wounds/Trauma	NA		Exercising- Training/pretraining	NA	Active	Temporary	Y
1049	5	NM	Y	Done	Deceased	Died or Euthanised	NA	NA	NA	NA	NA	NA	NA	NA	Injury/Illness	NA	Wounds/Trauma	NA		Non-exercising- After retirement	NA	Retired	Permanent	N
58	8	NM	Y	Done	Deceased	Died or Euthanised	NA	NA	NA	NA	NA	NA	NA	NA	Injury/Illness	NA	Wounds/Trauma	NA		Non-exercising	NA	Deceased	Permanent	N
119	8	NM	Y	Done	Participating in the racing industry	Spelling	NA	NA	NA	NA	NA	NA	NA	NA	Injury/Illness	NA	Wounds/Trauma	NA		NA	NA	Spelling	Temporary	N
246	7	NM	Y	Done	Retired	Outside Thoroughbred Industry	Equestrian	NA	Dressage	NA	NA	NA	NA	NA	Lost interest in racing	NA	NA	NA		NA	NA	Active	Temporary	Y
850	5	F	Y	Done	Retired	Within Thoroughbred Industry	Australian Stud Book	NA	NA	NA	NA	NA	NA	NA	Lost interest in racing	NA	NA	NA		NA	NA	Retired	Permanent	N
1019	5	F	Y	Done	Retired	Within Thoroughbred Industry	Australian Stud Book	NA	NA	NA	NA	NA	NA	NA	Lost interest in racing	NA	NA	NA		NA	NA	Retired	Permanent	N
118	8	F	Y	Done	Retired	Within Thoroughbred Industry	Australian Stud Book	NA	NA	NA	NA	NA	NA	NA	Lost interest in racing	NA	NA	NA		NA	NA	Retired	Permanent	N
68	8	NM	Y	Done	Retired	Outside Thoroughbred Industry	Companion	NA	NA	NA	NA	NA	NA	NA	Lost interest in racing	NA	NA	NA		NA	NA	Transferred	Temporary	N
134	8	NM	Y	Done	Retired	Outside Thoroughbred Industry	Equestrian	NA	Pleasure horse/Hack	NA	NA	NA	NA	NA	Lost interest in racing	NA	NA	NA		NA	NA	Retired	Permanent	N
316	8	NM	Y	Done	Retired	Outside Thoroughbred Industry	Equestrian	NA	Pleasure horse/Hack	NA	NA	NA	NA	NA	Lost interest in racing	NA	NA	NA		NA	NA	Retired	Permanent	N
78	8	NM	Y	Done	Retired	Outside Thoroughbred Industry	Equestrian	NA	Pony club	NA	NA	NA	NA	NA	Lost interest in racing	NA	NA	NA		NA	NA	Retired	Permanent	N
404	6	NM	Y	Done	Retired	Outside Thoroughbred Industry	Equestrian	NA	Show jumping	NA	NA	NA	NA	NA	Lost interest in racing	NA	NA	NA		NA	NA	Retired	Permanent	N
2481	2	M	Y	Done	Participating in the racing industry	Active Non-Stable Training	NA	NA	NA	NA	NA	NA	NA	NA	NA	NA	NA	NA		NA	NA	Spelling	Temporary	N
1381	4	NM	Y	Done	Participating in the racing industry	Active Non-Stable Training	NA	NA	NA	NA	NA	NA	NA	NA	NA	NA	NA	NA		NA	NA	Spelling	Temporary	N
1424	4	NM	Y	Done	Participating in the racing industry	Active Non-Stable Training	NA	NA	NA	NA	NA	NA	NA	NA	NA	NA	NA	NA		NA	NA	Spelling	Temporary	N
229	7	NM	Y	Done	Participating in the racing industry	Active Non-Stable Training	NA	NA	NA	NA	NA	NA	NA	NA	NA	NA	NA	NA		NA	NA	Active-Non Stable Training	Temporary	N
2407	1	F	Y	Done	Participating in the racing industry	Actively racing/training	NA	NA	NA	NA	NA	NA	NA	NA	NA	NA	NA	NA		NA	NA	Spelling	Temporary	N
2430	1	F	Y	Done	Participating in the racing industry	Actively racing/training	NA	NA	NA	NA	NA	NA	NA	NA	NA	NA	NA	NA		NA	NA	Spelling	Temporary	N
2439	1	F	Y	Done	Participating in the racing industry	Actively racing/training	NA	NA	NA	NA	NA	NA	NA	NA	NA	NA	NA	NA		NA	NA	Active	Temporary	Y
2441	1	F	Y	Done	Participating in the racing industry	Actively racing/training	NA	NA	NA	NA	NA	NA	NA	NA	NA	NA	NA	NA		NA	NA	Spelling	Temporary	N
2447	1	F	Y	Done	Participating in the racing industry	Actively racing/training	NA	NA	NA	NA	NA	NA	NA	NA	NA	NA	NA	NA		NA	NA	Spelling	Temporary	N
2459	1	F	Y	Done	Participating in the racing industry	Actively racing/training	NA	NA	NA	NA	NA	NA	NA	NA	NA	NA	NA	NA		NA	NA	Active	Temporary	Y
2463	1	F	Y	Done	Participating in the racing industry	Actively racing/training	NA	NA	NA	NA	NA	NA	NA	NA	NA	NA	NA	NA		NA	NA	Active-Non Stable Training	Temporary	N
2474	1	F	Y	Done	Participating in the racing industry	Actively racing/training	NA	NA	NA	NA	NA	NA	NA	NA	NA	NA	NA	NA		NA	NA	Spelling	Temporary	N
2485	1	F	Y	Done	Participating in the racing industry	Actively racing/training	NA	NA	NA	NA	NA	NA	NA	NA	NA	NA	NA	NA		NA	NA	Spelling	Temporary	N
2501	1	F	Y	Done	Participating in the racing industry	Actively racing/training	NA	NA	NA	NA	NA	NA	NA	NA	NA	NA	NA	NA		NA	NA	Spelling	Temporary	N
2505	1	F	Y	Done	Participating in the racing industry	Actively racing/training	NA	NA	NA	NA	NA	NA	NA	NA	NA	NA	NA	NA		NA	NA	Spelling	Temporary	N
2507	1	F	Y	Done	Participating in the racing industry	Actively racing/training	NA	NA	NA	NA	NA	NA	NA	NA	NA	NA	NA	NA		NA	NA	Active-Non Stable Training	Temporary	N
2509	1	F	Y	Done	Participating in the racing industry	Actively racing/training	NA	NA	NA	NA	NA	NA	NA	NA	NA	NA	NA	NA		NA	NA	Active	Temporary	Y
2062	2	F	Y	Done	Participating in the racing industry	Actively racing/training	NA	NA	NA	NA	NA	NA	NA	NA	NA	NA	NA	NA		NA	NA	Active	Temporary	Y
2066	2	F	Y	Done	Participating in the racing industry	Actively racing/training	NA	NA	NA	NA	NA	NA	NA	NA	NA	NA	NA	NA		NA	NA	Active-Non Stable Training	Temporary	N
2069	2	F	Y	Done	Participating in the racing industry	Actively racing/training	NA	NA	NA	NA	NA	NA	NA	NA	NA	NA	NA	NA		NA	NA	Spelling	Temporary	N
2075	2	F	Y	Done	Participating in the racing industry	Actively racing/training	NA	NA	NA	NA	NA	NA	NA	NA	NA	NA	NA	NA		NA	NA	Active	Temporary	Y
2076	2	F	Y	Done	Participating in the racing industry	Actively racing/training	NA	NA	NA	NA	NA	NA	NA	NA	NA	NA	NA	NA		NA	NA	Spelling	Temporary	N
2077	2	F	Y	Done	Participating in the racing industry	Actively racing/training	NA	NA	NA	NA	NA	NA	NA	NA	NA	NA	NA	NA		NA	NA	Spelling	Temporary	N
2079	2	F	Y	Done	Participating in the racing industry	Actively racing/training	NA	NA	NA	NA	NA	NA	NA	NA	NA	NA	NA	NA		NA	NA	Active	Temporary	Y
2083	2	F	Y	Done	Participating in the racing industry	Actively racing/training	NA	NA	NA	NA	NA	NA	NA	NA	NA	NA	NA	NA		NA	NA	Active	Temporary	Y
2086	2	F	Y	Done	Participating in the racing industry	Actively racing/training	NA	NA	NA	NA	NA	NA	NA	NA	NA	NA	NA	NA		NA	NA	Spelling	Temporary	N
2089	2	F	Y	Done	Participating in the racing industry	Actively racing/training	NA	NA	NA	NA	NA	NA	NA	NA	NA	NA	NA	NA		NA	NA	Active	Temporary	Y
2090	2	F	Y	Done	Participating in the racing industry	Actively racing/training	NA	NA	NA	NA	NA	NA	NA	NA	NA	NA	NA	NA		NA	NA	Active	Temporary	Y
2093	2	F	Y	Done	Participating in the racing industry	Actively racing/training	NA	NA	NA	NA	NA	NA	NA	NA	NA	NA	NA	NA		NA	NA	Spelling	Temporary	N
2095	2	F	Y	Done	Participating in the racing industry	Actively racing/training	NA	NA	NA	NA	NA	NA	NA	NA	NA	NA	NA	NA		NA	NA	Spelling	Temporary	N
2096	2	F	Y	Done	Participating in the racing industry	Actively racing/training	NA	NA	NA	NA	NA	NA	NA	NA	NA	NA	NA	NA		NA	NA	Spelling	Temporary	N
2098	2	F	Y	Done	Participating in the racing industry	Actively racing/training	NA	NA	NA	NA	NA	NA	NA	NA	NA	NA	NA	NA		NA	NA	Spelling	Temporary	N
2099	2	F	Y	Done	Participating in the racing industry	Actively racing/training	NA	NA	NA	NA	NA	NA	NA	NA	NA	NA	NA	NA		NA	NA	Active	Temporary	Y
2101	2	F	Y	Done	Participating in the racing industry	Actively racing/training	NA	NA	NA	NA	NA	NA	NA	NA	NA	NA	NA	NA		NA	NA	Active	Temporary	Y
2107	2	F	Y	Done	Participating in the racing industry	Actively racing/training	NA	NA	NA	NA	NA	NA	NA	NA	NA	NA	NA	NA		NA	NA	Spelling	Temporary	N
2109	2	F	Y	Done	Participating in the racing industry	Actively racing/training	NA	NA	NA	NA	NA	NA	NA	NA	NA	NA	NA	NA		NA	NA	Spelling	Temporary	N
2112	2	F	Y	Done	Participating in the racing industry	Actively racing/training	NA	NA	NA	NA	NA	NA	NA	NA	NA	NA	NA	NA		NA	NA	Active	Temporary	Y
2113	2	F	Y	Done	Participating in the racing industry	Actively racing/training	NA	NA	NA	NA	NA	NA	NA	NA	NA	NA	NA	NA		NA	NA	Active	Temporary	Y
2114	2	F	Y	Done	Participating in the racing industry	Actively racing/training	NA	NA	NA	NA	NA	NA	NA	NA	NA	NA	NA	NA		NA	NA	Active	Temporary	Y
2129	2	F	Y	Done	Participating in the racing industry	Actively racing/training	NA	NA	NA	NA	NA	NA	NA	NA	NA	NA	NA	NA		NA	NA	Active	Temporary	Y
2130	2	F	Y	Done	Participating in the racing industry	Actively racing/training	NA	NA	NA	NA	NA	NA	NA	NA	NA	NA	NA	NA		NA	NA	Active	Temporary	Y
2131	2	F	Y	Done	Participating in the racing industry	Actively racing/training	NA	NA	NA	NA	NA	NA	NA	NA	NA	NA	NA	NA		NA	NA	Spelling	Temporary	N
2134	2	F	Y	Done	Participating in the racing industry	Actively racing/training	NA	NA	NA	NA	NA	NA	NA	NA	NA	NA	NA	NA		NA	NA	Spelling	Temporary	N
2135	2	F	Y	Done	Participating in the racing industry	Actively racing/training	NA	NA	NA	NA	NA	NA	NA	NA	NA	NA	NA	NA		NA	NA	Spelling	Temporary	N
2138	2	F	Y	Done	Participating in the racing industry	Actively racing/training	NA	NA	NA	NA	NA	NA	NA	NA	NA	NA	NA	NA		NA	NA	Spelling	Temporary	N
2147	2	F	Y	Done	Participating in the racing industry	Actively racing/training	NA	NA	NA	NA	NA	NA	NA	NA	NA	NA	NA	NA		NA	NA	Spelling	Temporary	N
2150	2	F	Y	Done	Participating in the racing industry	Actively racing/training	NA	NA	NA	NA	NA	NA	NA	NA	NA	NA	NA	NA		NA	NA	Spelling	Temporary	N
2151	2	F	Y	Done	Participating in the racing industry	Actively racing/training	NA	NA	NA	NA	NA	NA	NA	NA	NA	NA	NA	NA		NA	NA	Active	Temporary	Y
2158	2	F	Y	Done	Participating in the racing industry	Actively racing/training	NA	NA	NA	NA	NA	NA	NA	NA	NA	NA	NA	NA		NA	NA	Active	Temporary	Y
2159	2	F	Y	Done	Participating in the racing industry	Actively racing/training	NA	NA	NA	NA	NA	NA	NA	NA	NA	NA	NA	NA		NA	NA	Spelling	Temporary	N
2163	2	F	Y	Done	Participating in the racing industry	Actively racing/training	NA	NA	NA	NA	NA	NA	NA	NA	NA	NA	NA	NA		NA	NA	Spelling	Temporary	N
2164	2	F	Y	Done	Participating in the racing industry	Actively racing/training	NA	NA	NA	NA	NA	NA	NA	NA	NA	NA	NA	NA		NA	NA	Active	Temporary	Y
2167	2	F	Y	Done	Participating in the racing industry	Actively racing/training	NA	NA	NA	NA	NA	NA	NA	NA	NA	NA	NA	NA		NA	NA	Active	Temporary	Y
2168	2	F	Y	Done	Participating in the racing industry	Actively racing/training	NA	NA	NA	NA	NA	NA	NA	NA	NA	NA	NA	NA		NA	NA	Transferred	Temporary	N
2170	2	F	Y	Done	Participating in the racing industry	Actively racing/training	NA	NA	NA	NA	NA	NA	NA	NA	NA	NA	NA	NA		NA	NA	Spelling	Temporary	N
2174	2	F	Y	Done	Participating in the racing industry	Actively racing/training	NA	NA	NA	NA	NA	NA	NA	NA	NA	NA	NA	NA		NA	NA	Spelling	Temporary	N
2175	2	F	Y	Done	Participating in the racing industry	Actively racing/training	NA	NA	NA	NA	NA	NA	NA	NA	NA	NA	NA	NA		NA	NA	Spelling	Temporary	N
2178	2	F	Y	Done	Participating in the racing industry	Actively racing/training	NA	NA	NA	NA	NA	NA	NA	NA	NA	NA	NA	NA		NA	NA	Spelling	Temporary	N
2180	2	F	Y	Done	Participating in the racing industry	Actively racing/training	NA	NA	NA	NA	NA	NA	NA	NA	NA	NA	NA	NA		NA	NA	Spelling	Temporary	N
2182	2	F	Y	Done	Participating in the racing industry	Actively racing/training	NA	NA	NA	NA	NA	NA	NA	NA	NA	NA	NA	NA		NA	NA	Spelling	Temporary	N
2188	2	F	Y	Done	Participating in the racing industry	Actively racing/training	NA	NA	NA	NA	NA	NA	NA	NA	NA	NA	NA	NA		NA	NA	Spelling	Temporary	N
2195	2	F	Y	Done	Participating in the racing industry	Actively racing/training	NA	NA	NA	NA	NA	NA	NA	NA	NA	NA	NA	NA		NA	NA	Spelling	Temporary	N
2197	2	F	Y	Done	Participating in the racing industry	Actively racing/training	NA	NA	NA	NA	NA	NA	NA	NA	NA	NA	NA	NA		NA	NA	Spelling	Temporary	N
2199	2	F	Y	Done	Participating in the racing industry	Actively racing/training	NA	NA	NA	NA	NA	NA	NA	NA	NA	NA	NA	NA		NA	NA	Transferred	Temporary	N
2200	2	F	Y	Done	Participating in the racing industry	Actively racing/training	NA	NA	NA	NA	NA	NA	NA	NA	NA	NA	NA	NA		NA	NA	Spelling	Temporary	N
2204	2	F	Y	Done	Participating in the racing industry	Actively racing/training	NA	NA	NA	NA	NA	NA	NA	NA	NA	NA	NA	NA		NA	NA	Active	Temporary	Y
2208	2	F	Y	Done	Participating in the racing industry	Actively racing/training	NA	NA	NA	NA	NA	NA	NA	NA	NA	NA	NA	NA		NA	NA	Spelling	Temporary	N
2212	2	F	Y	Done	Participating in the racing industry	Actively racing/training	NA	NA	NA	NA	NA	NA	NA	NA	NA	NA	NA	NA		NA	NA	Active	Temporary	Y
2213	2	F	Y	Done	Participating in the racing industry	Actively racing/training	NA	NA	NA	NA	NA	NA	NA	NA	NA	NA	NA	NA		NA	NA	Spelling	Temporary	N
2215	2	F	Y	Done	Participating in the racing industry	Actively racing/training	NA	NA	NA	NA	NA	NA	NA	NA	NA	NA	NA	NA		NA	NA	Spelling	Temporary	N
2223	2	F	Y	Done	Participating in the racing industry	Actively racing/training	NA	NA	NA	NA	NA	NA	NA	NA	NA	NA	NA	NA		NA	NA	Spelling	Temporary	N
2229	2	F	Y	Done	Participating in the racing industry	Actively racing/training	NA	NA	NA	NA	NA	NA	NA	NA	NA	NA	NA	NA		NA	NA	Active	Temporary	Y
2234	2	F	Y	Done	Participating in the racing industry	Actively racing/training	NA	NA	NA	NA	NA	NA	NA	NA	NA	NA	NA	NA		NA	NA	Spelling	Temporary	N
2242	2	F	Y	Done	Participating in the racing industry	Actively racing/training	NA	NA	NA	NA	NA	NA	NA	NA	NA	NA	NA	NA		NA	NA	Active	Temporary	Y
2246	2	F	Y	Done	Participating in the racing industry	Actively racing/training	NA	NA	NA	NA	NA	NA	NA	NA	NA	NA	NA	NA		NA	NA	Spelling	Temporary	N
2252	2	F	Y	Done	Participating in the racing industry	Actively racing/training	NA	NA	NA	NA	NA	NA	NA	NA	NA	NA	NA	NA		NA	NA	Active	Temporary	Y
2254	2	F	Y	Done	Participating in the racing industry	Actively racing/training	NA	NA	NA	NA	NA	NA	NA	NA	NA	NA	NA	NA		NA	NA	Spelling	Temporary	N
2258	2	F	Y	Done	Participating in the racing industry	Actively racing/training	NA	NA	NA	NA	NA	NA	NA	NA	NA	NA	NA	NA		NA	NA	Active	Temporary	Y
2264	2	F	Y	Done	Participating in the racing industry	Actively racing/training	NA	NA	NA	NA	NA	NA	NA	NA	NA	NA	NA	NA		NA	NA	Spelling	Temporary	N
2266	2	F	Y	Done	Participating in the racing industry	Actively racing/training	NA	NA	NA	NA	NA	NA	NA	NA	NA	NA	NA	NA		NA	NA	Active	Temporary	Y
2268	2	F	Y	Done	Participating in the racing industry	Actively racing/training	NA	NA	NA	NA	NA	NA	NA	NA	NA	NA	NA	NA		NA	NA	Active	Temporary	Y
2276	2	F	Y	Done	Participating in the racing industry	Actively racing/training	NA	NA	NA	NA	NA	NA	NA	NA	NA	NA	NA	NA		NA	NA	Active	Temporary	Y
2292	2	F	Y	Done	Participating in the racing industry	Actively racing/training	NA	NA	NA	NA	NA	NA	NA	NA	NA	NA	NA	NA		NA	NA	Active	Temporary	Y
2295	2	F	Y	Done	Participating in the racing industry	Actively racing/training	NA	NA	NA	NA	NA	NA	NA	NA	NA	NA	NA	NA		NA	NA	Spelling	Temporary	N
2297	2	F	Y	Done	Participating in the racing industry	Actively racing/training	NA	NA	NA	NA	NA	NA	NA	NA	NA	NA	NA	NA		NA	NA	Spelling	Temporary	N
2298	2	F	Y	Done	Participating in the racing industry	Actively racing/training	NA	NA	NA	NA	NA	NA	NA	NA	NA	NA	NA	NA		NA	NA	Active	Temporary	Y
2311	2	F	Y	Done	Participating in the racing industry	Actively racing/training	NA	NA	NA	NA	NA	NA	NA	NA	NA	NA	NA	NA		NA	NA	Active	Temporary	Y
2314	2	F	Y	Done	Participating in the racing industry	Actively racing/training	NA	NA	NA	NA	NA	NA	NA	NA	NA	NA	NA	NA		NA	NA	Spelling	Temporary	N
2317	2	F	Y	Done	Participating in the racing industry	Actively racing/training	NA	NA	NA	NA	NA	NA	NA	NA	NA	NA	NA	NA		NA	NA	Active	Temporary	Y
2318	2	F	Y	Done	Participating in the racing industry	Actively racing/training	NA	NA	NA	NA	NA	NA	NA	NA	NA	NA	NA	NA		NA	NA	Active	Temporary	Y
2319	2	F	Y	Done	Participating in the racing industry	Actively racing/training	NA	NA	NA	NA	NA	NA	NA	NA	NA	NA	NA	NA		NA	NA	Transferred	Temporary	N
2320	2	F	Y	Done	Participating in the racing industry	Actively racing/training	NA	NA	NA	NA	NA	NA	NA	NA	NA	NA	NA	NA		NA	NA	Spelling	Temporary	N
2322	2	F	Y	Done	Participating in the racing industry	Actively racing/training	NA	NA	NA	NA	NA	NA	NA	NA	NA	NA	NA	NA		NA	NA	Active-Non Stable Training	Temporary	N
2323	2	F	Y	Done	Participating in the racing industry	Actively racing/training	NA	NA	NA	NA	NA	NA	NA	NA	NA	NA	NA	NA		NA	NA	Active	Temporary	Y
2324	2	F	Y	Done	Participating in the racing industry	Actively racing/training	NA	NA	NA	NA	NA	NA	NA	NA	NA	NA	NA	NA		NA	NA	Spelling	Temporary	N
2329	2	F	Y	Done	Participating in the racing industry	Actively racing/training	NA	NA	NA	NA	NA	NA	NA	NA	NA	NA	NA	NA		NA	NA	Spelling	Temporary	N
2333	2	F	Y	Done	Participating in the racing industry	Actively racing/training	NA	NA	NA	NA	NA	NA	NA	NA	NA	NA	NA	NA		NA	NA	Active	Temporary	Y
2336	2	F	Y	Done	Participating in the racing industry	Actively racing/training	NA	NA	NA	NA	NA	NA	NA	NA	NA	NA	NA	NA		NA	NA	Spelling	Temporary	N
2342	2	F	Y	Done	Participating in the racing industry	Actively racing/training	NA	NA	NA	NA	NA	NA	NA	NA	NA	NA	NA	NA		NA	NA	Active	Temporary	Y
2343	2	F	Y	Done	Participating in the racing industry	Actively racing/training	NA	NA	NA	NA	NA	NA	NA	NA	NA	NA	NA	NA		NA	NA	Active	Temporary	Y
2344	2	F	Y	Done	Participating in the racing industry	Actively racing/training	NA	NA	NA	NA	NA	NA	NA	NA	NA	NA	NA	NA		NA	NA	Spelling	Temporary	N
2347	2	F	Y	Done	Participating in the racing industry	Actively racing/training	NA	NA	NA	NA	NA	NA	NA	NA	NA	NA	NA	NA		NA	NA	Active	Temporary	Y
2349	2	F	Y	Done	Participating in the racing industry	Actively racing/training	NA	NA	NA	NA	NA	NA	NA	NA	NA	NA	NA	NA		NA	NA	Active	Temporary	Y
2355	2	F	Y	Done	Participating in the racing industry	Actively racing/training	NA	NA	NA	NA	NA	NA	NA	NA	NA	NA	NA	NA		NA	NA	Spelling	Temporary	N
2357	2	F	Y	Done	Participating in the racing industry	Actively racing/training	NA	NA	NA	NA	NA	NA	NA	NA	NA	NA	NA	NA		NA	NA	Spelling	Temporary	N
2358	2	F	Y	Done	Participating in the racing industry	Actively racing/training	NA	NA	NA	NA	NA	NA	NA	NA	NA	NA	NA	NA		NA	NA	Spelling	Temporary	N
2364	2	F	Y	Done	Participating in the racing industry	Actively racing/training	NA	NA	NA	NA	NA	NA	NA	NA	NA	NA	NA	NA		NA	NA	Spelling	Temporary	N
2374	2	F	Y	Done	Participating in the racing industry	Actively racing/training	NA	NA	NA	NA	NA	NA	NA	NA	NA	NA	NA	NA		NA	NA	Active	Temporary	Y
2396	2	F	Y	Done	Participating in the racing industry	Actively racing/training	NA	NA	NA	NA	NA	NA	NA	NA	NA	NA	NA	NA		NA	NA	Active	Temporary	Y
2399	2	F	Y	Done	Participating in the racing industry	Actively racing/training	NA	NA	NA	NA	NA	NA	NA	NA	NA	NA	NA	NA		NA	NA	Active	Temporary	Y
2403	2	F	Y	Done	Participating in the racing industry	Actively racing/training	NA	NA	NA	NA	NA	NA	NA	NA	NA	NA	NA	NA		NA	NA	Spelling	Temporary	N
2411	2	F	Y	Done	Participating in the racing industry	Actively racing/training	NA	NA	NA	NA	NA	NA	NA	NA	NA	NA	NA	NA		NA	NA	Spelling	Temporary	N
2432	2	F	Y	Done	Participating in the racing industry	Actively racing/training	NA	NA	NA	NA	NA	NA	NA	NA	NA	NA	NA	NA		NA	NA	Active	Temporary	Y
2434	2	F	Y	Done	Participating in the racing industry	Actively racing/training	NA	NA	NA	NA	NA	NA	NA	NA	NA	NA	NA	NA		NA	NA	Spelling	Temporary	N
2444	2	F	Y	Done	Participating in the racing industry	Actively racing/training	NA	NA	NA	NA	NA	NA	NA	NA	NA	NA	NA	NA		NA	NA	Active	Temporary	Y
2467	2	F	Y	Done	Participating in the racing industry	Actively racing/training	NA	NA	NA	NA	NA	NA	NA	NA	NA	NA	NA	NA		NA	NA	Spelling	Temporary	N
2484	2	F	Y	Done	Participating in the racing industry	Actively racing/training	NA	NA	NA	NA	NA	NA	NA	NA	NA	NA	NA	NA		NA	NA	Spelling	Temporary	N
2504	2	F	Y	Done	Participating in the racing industry	Actively racing/training	NA	NA	NA	NA	NA	NA	NA	NA	NA	NA	NA	NA		NA	NA	Active	Temporary	Y
1615	3	F	Y	Done	Participating in the racing industry	Actively racing/training	NA	NA	NA	NA	NA	NA	NA	NA	NA	NA	NA	NA		NA	NA	Spelling	Temporary	N
1616	3	F	Y	Done	Participating in the racing industry	Actively racing/training	NA	NA	NA	NA	NA	NA	NA	NA	NA	NA	NA	NA		NA	NA	Spelling	Temporary	N
1620	3	F	Y	Done	Participating in the racing industry	Actively racing/training	NA	NA	NA	NA	NA	NA	NA	NA	NA	NA	NA	NA		NA	NA	Transferred	Temporary	N
1623	3	F	Y	Done	Participating in the racing industry	Actively racing/training	NA	NA	NA	NA	NA	NA	NA	NA	NA	NA	NA	NA		NA	NA	Active	Temporary	Y
1633	3	F	Y	Done	Participating in the racing industry	Actively racing/training	NA	NA	NA	NA	NA	NA	NA	NA	NA	NA	NA	NA		NA	NA	Spelling	Temporary	N
1636	3	F	Y	Done	Participating in the racing industry	Actively racing/training	NA	NA	NA	NA	NA	NA	NA	NA	NA	NA	NA	NA		NA	NA	Spelling	Temporary	N
1639	3	F	Y	Done	Participating in the racing industry	Actively racing/training	NA	NA	NA	NA	NA	NA	NA	NA	NA	NA	NA	NA		NA	NA	Transferred	Temporary	N
1646	3	F	Y	Done	Participating in the racing industry	Actively racing/training	NA	NA	NA	NA	NA	NA	NA	NA	NA	NA	NA	NA		NA	NA	Transferred	Temporary	N
1654	3	F	Y	Done	Participating in the racing industry	Actively racing/training	NA	NA	NA	NA	NA	NA	NA	NA	NA	NA	NA	NA		NA	NA	Active	Temporary	Y
1655	3	F	Y	Done	Participating in the racing industry	Actively racing/training	NA	NA	NA	NA	NA	NA	NA	NA	NA	NA	NA	NA		NA	NA	Active	Temporary	Y
1670	3	F	Y	Done	Participating in the racing industry	Actively racing/training	NA	NA	NA	NA	NA	NA	NA	NA	NA	NA	NA	NA		NA	NA	Spelling	Temporary	N
1674	3	F	Y	Done	Participating in the racing industry	Actively racing/training	NA	NA	NA	NA	NA	NA	NA	NA	NA	NA	NA	NA		NA	NA	Spelling	Temporary	N
1676	3	F	Y	Done	Participating in the racing industry	Actively racing/training	NA	NA	NA	NA	NA	NA	NA	NA	NA	NA	NA	NA		NA	NA	Spelling	Temporary	N
1677	3	F	Y	Done	Participating in the racing industry	Actively racing/training	NA	NA	NA	NA	NA	NA	NA	NA	NA	NA	NA	NA		NA	NA	Spelling	Temporary	N
1681	3	F	Y	Done	Participating in the racing industry	Actively racing/training	NA	NA	NA	NA	NA	NA	NA	NA	NA	NA	NA	NA		NA	NA	Spelling	Temporary	N
1694	3	F	Y	Done	Participating in the racing industry	Actively racing/training	NA	NA	NA	NA	NA	NA	NA	NA	NA	NA	NA	NA		NA	NA	Spelling	Temporary	N
1708	3	F	Y	Done	Participating in the racing industry	Actively racing/training	NA	NA	NA	NA	NA	NA	NA	NA	NA	NA	NA	NA		NA	NA	Spelling	Temporary	N
1717	3	F	Y	Done	Participating in the racing industry	Actively racing/training	NA	NA	NA	NA	NA	NA	NA	NA	NA	NA	NA	NA		NA	NA	Spelling	Temporary	N
1722	3	F	Y	Done	Participating in the racing industry	Actively racing/training	NA	NA	NA	NA	NA	NA	NA	NA	NA	NA	NA	NA		NA	NA	Spelling	Temporary	N
1725	3	F	Y	Done	Participating in the racing industry	Actively racing/training	NA	NA	NA	NA	NA	NA	NA	NA	NA	NA	NA	NA		NA	NA	Transferred	Temporary	N
1732	3	F	Y	Done	Participating in the racing industry	Actively racing/training	NA	NA	NA	NA	NA	NA	NA	NA	NA	NA	NA	NA		NA	NA	Spelling	Temporary	N
1750	3	F	Y	Done	Participating in the racing industry	Actively racing/training	NA	NA	NA	NA	NA	NA	NA	NA	NA	NA	NA	NA		NA	NA	Spelling	Temporary	N
1763	3	F	Y	Done	Participating in the racing industry	Actively racing/training	NA	NA	NA	NA	NA	NA	NA	NA	NA	NA	NA	NA		NA	NA	Active	Temporary	Y
1765	3	F	Y	Done	Participating in the racing industry	Actively racing/training	NA	NA	NA	NA	NA	NA	NA	NA	NA	NA	NA	NA		NA	NA	Spelling	Temporary	N
1766	3	F	Y	Done	Participating in the racing industry	Actively racing/training	NA	NA	NA	NA	NA	NA	NA	NA	NA	NA	NA	NA		NA	NA	Spelling	Temporary	N
1771	3	F	Y	Done	Participating in the racing industry	Actively racing/training	NA	NA	NA	NA	NA	NA	NA	NA	NA	NA	NA	NA		NA	NA	Spelling	Temporary	N
1772	3	F	Y	Done	Participating in the racing industry	Actively racing/training	NA	NA	NA	NA	NA	NA	NA	NA	NA	NA	NA	NA		NA	NA	Spelling	Temporary	N
1774	3	F	Y	Done	Participating in the racing industry	Actively racing/training	NA	NA	NA	NA	NA	NA	NA	NA	NA	NA	NA	NA		NA	NA	Spelling	Temporary	N
1776	3	F	Y	Done	Participating in the racing industry	Actively racing/training	NA	NA	NA	NA	NA	NA	NA	NA	NA	NA	NA	NA		NA	NA	Spelling	Temporary	N
1780	3	F	Y	Done	Participating in the racing industry	Actively racing/training	NA	NA	NA	NA	NA	NA	NA	NA	NA	NA	NA	NA		NA	NA	Spelling	Temporary	N
1784	3	F	Y	Done	Participating in the racing industry	Actively racing/training	NA	NA	NA	NA	NA	NA	NA	NA	NA	NA	NA	NA		NA	NA	Spelling	Temporary	N
1791	3	F	Y	Done	Participating in the racing industry	Actively racing/training	NA	NA	NA	NA	NA	NA	NA	NA	NA	NA	NA	NA		NA	NA	Spelling	Temporary	N
1792	3	F	Y	Done	Participating in the racing industry	Actively racing/training	NA	NA	NA	NA	NA	NA	NA	NA	NA	NA	NA	NA		NA	NA	Spelling	Temporary	N
1793	3	F	Y	Done	Participating in the racing industry	Actively racing/training	NA	NA	NA	NA	NA	NA	NA	NA	NA	NA	NA	NA		NA	NA	Spelling	Temporary	N
1795	3	F	Y	Done	Participating in the racing industry	Actively racing/training	NA	NA	NA	NA	NA	NA	NA	NA	NA	NA	NA	NA		NA	NA	Spelling	Temporary	N
1799	3	F	Y	Done	Participating in the racing industry	Actively racing/training	NA	NA	NA	NA	NA	NA	NA	NA	NA	NA	NA	NA		NA	NA	Spelling	Temporary	N
1800	3	F	Y	Done	Participating in the racing industry	Actively racing/training	NA	NA	NA	NA	NA	NA	NA	NA	NA	NA	NA	NA		NA	NA	Active	Temporary	Y
1802	3	F	Y	Done	Participating in the racing industry	Actively racing/training	NA	NA	NA	NA	NA	NA	NA	NA	NA	NA	NA	NA		NA	NA	Active	Temporary	Y
1806	3	F	Y	Done	Participating in the racing industry	Actively racing/training	NA	NA	NA	NA	NA	NA	NA	NA	NA	NA	NA	NA		NA	NA	Retired	Permanent	N
1815	3	F	Y	Done	Participating in the racing industry	Actively racing/training	NA	NA	NA	NA	NA	NA	NA	NA	NA	NA	NA	NA		NA	NA	Spelling	Temporary	N
1818	3	F	Y	Done	Participating in the racing industry	Actively racing/training	NA	NA	NA	NA	NA	NA	NA	NA	NA	NA	NA	NA		NA	NA	Active	Temporary	Y
1827	3	F	Y	Done	Participating in the racing industry	Actively racing/training	NA	NA	NA	NA	NA	NA	NA	NA	NA	NA	NA	NA		NA	NA	Spelling	Temporary	N
1828	3	F	Y	Done	Participating in the racing industry	Actively racing/training	NA	NA	NA	NA	NA	NA	NA	NA	NA	NA	NA	NA		NA	NA	Transferred	Temporary	N
1829	3	F	Y	Done	Participating in the racing industry	Actively racing/training	NA	NA	NA	NA	NA	NA	NA	NA	NA	NA	NA	NA		NA	NA	Active	Temporary	Y
1832	3	F	Y	Done	Participating in the racing industry	Actively racing/training	NA	NA	NA	NA	NA	NA	NA	NA	NA	NA	NA	NA		NA	NA	Active	Temporary	Y
1846	3	F	Y	Done	Participating in the racing industry	Actively racing/training	NA	NA	NA	NA	NA	NA	NA	NA	NA	NA	NA	NA		NA	NA	Active	Temporary	Y
1848	3	F	Y	Done	Participating in the racing industry	Actively racing/training	NA	NA	NA	NA	NA	NA	NA	NA	NA	NA	NA	NA		NA	NA	Transferred	Temporary	N
1852	3	F	Y	Done	Participating in the racing industry	Actively racing/training	NA	NA	NA	NA	NA	NA	NA	NA	NA	NA	NA	NA		NA	NA	Spelling	Temporary	N
1855	3	F	Y	Done	Participating in the racing industry	Actively racing/training	NA	NA	NA	NA	NA	NA	NA	NA	NA	NA	NA	NA		NA	NA	Spelling	Temporary	N
1859	3	F	Y	Done	Participating in the racing industry	Actively racing/training	NA	NA	NA	NA	NA	NA	NA	NA	NA	NA	NA	NA		NA	NA	Spelling	Temporary	N
1892	3	F	Y	Done	Participating in the racing industry	Actively racing/training	NA	NA	NA	NA	NA	NA	NA	NA	NA	NA	NA	NA		NA	NA	Active	Temporary	Y
1902	3	F	Y	Done	Participating in the racing industry	Actively racing/training	NA	NA	NA	NA	NA	NA	NA	NA	NA	NA	NA	NA		NA	NA	Spelling	Temporary	N
1909	3	F	Y	Done	Participating in the racing industry	Actively racing/training	NA	NA	NA	NA	NA	NA	NA	NA	NA	NA	NA	NA		NA	NA	Active	Temporary	Y
1914	3	F	Y	Done	Participating in the racing industry	Actively racing/training	NA	NA	NA	NA	NA	NA	NA	NA	NA	NA	NA	NA		NA	NA	Spelling	Temporary	N
1916	3	F	Y	Done	Participating in the racing industry	Actively racing/training	NA	NA	NA	NA	NA	NA	NA	NA	NA	NA	NA	NA		NA	NA	Spelling	Temporary	N
1918	3	F	Y	Done	Participating in the racing industry	Actively racing/training	NA	NA	NA	NA	NA	NA	NA	NA	NA	NA	NA	NA		NA	NA	Active	Temporary	Y
1935	3	F	Y	Done	Participating in the racing industry	Actively racing/training	NA	NA	NA	NA	NA	NA	NA	NA	NA	NA	NA	NA		NA	NA	Spelling	Temporary	N
1941	3	F	Y	Done	Participating in the racing industry	Actively racing/training	NA	NA	NA	NA	NA	NA	NA	NA	NA	NA	NA	NA		NA	NA	Active	Temporary	Y
1942	3	F	Y	Done	Participating in the racing industry	Actively racing/training	NA	NA	NA	NA	NA	NA	NA	NA	NA	NA	NA	NA		NA	NA	Spelling	Temporary	N
1946	3	F	Y	Done	Participating in the racing industry	Actively racing/training	NA	NA	NA	NA	NA	NA	NA	NA	NA	NA	NA	NA		NA	NA	Transferred	Temporary	N
1947	3	F	Y	Done	Participating in the racing industry	Actively racing/training	NA	NA	NA	NA	NA	NA	NA	NA	NA	NA	NA	NA		NA	NA	Active	Temporary	Y
1949	3	F	Y	Done	Participating in the racing industry	Actively racing/training	NA	NA	NA	NA	NA	NA	NA	NA	NA	NA	NA	NA		NA	NA	Spelling	Temporary	N
1952	3	F	Y	Done	Participating in the racing industry	Actively racing/training	NA	NA	NA	NA	NA	NA	NA	NA	NA	NA	NA	NA		NA	NA	Active	Temporary	Y
1956	3	F	Y	Done	Participating in the racing industry	Actively racing/training	NA	NA	NA	NA	NA	NA	NA	NA	NA	NA	NA	NA		NA	NA	Active	Temporary	Y
1964	3	F	Y	Done	Participating in the racing industry	Actively racing/training	NA	NA	NA	NA	NA	NA	NA	NA	NA	NA	NA	NA		NA	NA	Active	Temporary	Y
1966	3	F	Y	Done	Participating in the racing industry	Actively racing/training	NA	NA	NA	NA	NA	NA	NA	NA	NA	NA	NA	NA		NA	NA	Transferred	Temporary	N
1968	3	F	Y	Done	Participating in the racing industry	Actively racing/training	NA	NA	NA	NA	NA	NA	NA	NA	NA	NA	NA	NA		NA	NA	Transferred	Temporary	N
1976	3	F	Y	Done	Participating in the racing industry	Actively racing/training	NA	NA	NA	NA	NA	NA	NA	NA	NA	NA	NA	NA		NA	NA	Active	Temporary	Y
1978	3	F	Y	Done	Participating in the racing industry	Actively racing/training	NA	NA	NA	NA	NA	NA	NA	NA	NA	NA	NA	NA		NA	NA	Spelling	Temporary	N
1984	3	F	Y	Done	Participating in the racing industry	Actively racing/training	NA	NA	NA	NA	NA	NA	NA	NA	NA	NA	NA	NA		NA	NA	Spelling	Temporary	N
1994	3	F	Y	Done	Participating in the racing industry	Actively racing/training	NA	NA	NA	NA	NA	NA	NA	NA	NA	NA	NA	NA		NA	NA	Active	Temporary	Y
2001	3	F	Y	Done	Participating in the racing industry	Actively racing/training	NA	NA	NA	NA	NA	NA	NA	NA	NA	NA	NA	NA		NA	NA	Spelling	Temporary	N
2008	3	F	Y	Done	Participating in the racing industry	Actively racing/training	NA	NA	NA	NA	NA	NA	NA	NA	NA	NA	NA	NA		NA	NA	Spelling	Temporary	N
2019	3	F	Y	Done	Participating in the racing industry	Actively racing/training	NA	NA	NA	NA	NA	NA	NA	NA	NA	NA	NA	NA		NA	NA	Spelling	Temporary	N
2029	3	F	Y	Done	Participating in the racing industry	Actively racing/training	NA	NA	NA	NA	NA	NA	NA	NA	NA	NA	NA	NA		NA	NA	Active	Temporary	Y
2036	3	F	Y	Done	Participating in the racing industry	Actively racing/training	NA	NA	NA	NA	NA	NA	NA	NA	NA	NA	NA	NA		NA	NA	Active	Temporary	Y
2053	3	F	Y	Done	Participating in the racing industry	Actively racing/training	NA	NA	NA	NA	NA	NA	NA	NA	NA	NA	NA	NA		NA	NA	Spelling	Temporary	N
2056	3	F	Y	Done	Participating in the racing industry	Actively racing/training	NA	NA	NA	NA	NA	NA	NA	NA	NA	NA	NA	NA		NA	NA	Active	Temporary	Y
2305	3	F	Y	Done	Participating in the racing industry	Actively racing/training	NA	NA	NA	NA	NA	NA	NA	NA	NA	NA	NA	NA		NA	NA	Active	Temporary	Y
2315	3	F	Y	Done	Participating in the racing industry	Actively racing/training	NA	NA	NA	NA	NA	NA	NA	NA	NA	NA	NA	NA		NA	NA	Spelling	Temporary	N
1103	4	F	Y	Done	Participating in the racing industry	Actively racing/training	NA	NA	NA	NA	NA	NA	NA	NA	NA	NA	NA	NA		NA	NA	Spelling	Temporary	N
1117	4	F	Y	Done	Participating in the racing industry	Actively racing/training	NA	NA	NA	NA	NA	NA	NA	NA	NA	NA	NA	NA		NA	NA	Transferred	Temporary	N
1118	4	F	Y	Done	Participating in the racing industry	Actively racing/training	NA	NA	NA	NA	NA	NA	NA	NA	NA	NA	NA	NA		NA	NA	Active	Temporary	Y
1141	4	F	Y	Done	Participating in the racing industry	Actively racing/training	NA	NA	NA	NA	NA	NA	NA	NA	NA	NA	NA	NA		NA	NA	Active	Temporary	Y
1167	4	F	Y	Done	Participating in the racing industry	Actively racing/training	NA	NA	NA	NA	NA	NA	NA	NA	NA	NA	NA	NA		NA	NA	Transferred	Temporary	N
1215	4	F	Y	Done	Participating in the racing industry	Actively racing/training	NA	NA	NA	NA	NA	NA	NA	NA	NA	NA	NA	NA		NA	NA	Spelling	Temporary	N
1217	4	F	Y	Done	Participating in the racing industry	Actively racing/training	NA	NA	NA	NA	NA	NA	NA	NA	NA	NA	NA	NA		NA	NA	Spelling	Temporary	N
1224	4	F	Y	Done	Participating in the racing industry	Actively racing/training	NA	NA	NA	NA	NA	NA	NA	NA	NA	NA	NA	NA		NA	NA	Spelling	Temporary	N
1231	4	F	Y	Done	Participating in the racing industry	Actively racing/training	NA	NA	NA	NA	NA	NA	NA	NA	NA	NA	NA	NA		NA	NA	Spelling	Temporary	N
1237	4	F	Y	Done	Participating in the racing industry	Actively racing/training	NA	NA	NA	NA	NA	NA	NA	NA	NA	NA	NA	NA		NA	NA	Active	Temporary	Y
1270	4	F	Y	Done	Participating in the racing industry	Actively racing/training	NA	NA	NA	NA	NA	NA	NA	NA	NA	NA	NA	NA		NA	NA	Spelling	Temporary	N
1288	4	F	Y	Done	Participating in the racing industry	Actively racing/training	NA	NA	NA	NA	NA	NA	NA	NA	NA	NA	NA	NA		NA	NA	Transferred	Temporary	N
1296	4	F	Y	Done	Participating in the racing industry	Actively racing/training	NA	NA	NA	NA	NA	NA	NA	NA	NA	NA	NA	NA		NA	NA	Active	Temporary	Y
1312	4	F	Y	Done	Participating in the racing industry	Actively racing/training	NA	NA	NA	NA	NA	NA	NA	NA	NA	NA	NA	NA		NA	NA	Spelling	Temporary	N
1314	4	F	Y	Done	Participating in the racing industry	Actively racing/training	NA	NA	NA	NA	NA	NA	NA	NA	NA	NA	NA	NA		NA	NA	Spelling	Temporary	N
1316	4	F	Y	Done	Participating in the racing industry	Actively racing/training	NA	NA	NA	NA	NA	NA	NA	NA	NA	NA	NA	NA		NA	NA	Spelling	Temporary	N
1322	4	F	Y	Done	Participating in the racing industry	Actively racing/training	NA	NA	NA	NA	NA	NA	NA	NA	NA	NA	NA	NA		NA	NA	Spelling	Temporary	N
1327	4	F	Y	Done	Participating in the racing industry	Actively racing/training	NA	NA	NA	NA	NA	NA	NA	NA	NA	NA	NA	NA		NA	NA	Transferred	Temporary	N
1336	4	F	Y	Done	Participating in the racing industry	Actively racing/training	NA	NA	NA	NA	NA	NA	NA	NA	NA	NA	NA	NA		NA	NA	Active	Temporary	Y
1347	4	F	Y	Done	Participating in the racing industry	Actively racing/training	NA	NA	NA	NA	NA	NA	NA	NA	NA	NA	NA	NA		NA	NA	Spelling	Temporary	N
1353	4	F	Y	Done	Participating in the racing industry	Actively racing/training	NA	NA	NA	NA	NA	NA	NA	NA	NA	NA	NA	NA		NA	NA	Spelling	Temporary	N
1362	4	F	Y	Done	Participating in the racing industry	Actively racing/training	NA	NA	NA	NA	NA	NA	NA	NA	NA	NA	NA	NA		NA	NA	Spelling	Temporary	N
1363	4	F	Y	Done	Participating in the racing industry	Actively racing/training	NA	NA	NA	NA	NA	NA	NA	NA	NA	NA	NA	NA		NA	NA	Spelling	Temporary	N
1398	4	F	Y	Done	Participating in the racing industry	Actively racing/training	NA	NA	NA	NA	NA	NA	NA	NA	NA	NA	NA	NA		NA	NA	Spelling	Temporary	N
1400	4	F	Y	Done	Participating in the racing industry	Actively racing/training	NA	NA	NA	NA	NA	NA	NA	NA	NA	NA	NA	NA		NA	NA	Spelling	Temporary	N
1415	4	F	Y	Done	Participating in the racing industry	Actively racing/training	NA	NA	NA	NA	NA	NA	NA	NA	NA	NA	NA	NA		NA	NA	Active	Temporary	Y
1416	4	F	Y	Done	Participating in the racing industry	Actively racing/training	NA	NA	NA	NA	NA	NA	NA	NA	NA	NA	NA	NA		NA	NA	Transferred	Temporary	N
1434	4	F	Y	Done	Participating in the racing industry	Actively racing/training	NA	NA	NA	NA	NA	NA	NA	NA	NA	NA	NA	NA		NA	NA	Active	Temporary	Y
1439	4	F	Y	Done	Participating in the racing industry	Actively racing/training	NA	NA	NA	NA	NA	NA	NA	NA	NA	NA	NA	NA		NA	NA	Spelling	Temporary	N
1440	4	F	Y	Done	Participating in the racing industry	Actively racing/training	NA	NA	NA	NA	NA	NA	NA	NA	NA	NA	NA	NA		NA	NA	Active	Temporary	Y
1479	4	F	Y	Done	Participating in the racing industry	Actively racing/training	NA	NA	NA	NA	NA	NA	NA	NA	NA	NA	NA	NA		NA	NA	Transferred	Temporary	N
1484	4	F	Y	Done	Participating in the racing industry	Actively racing/training	NA	NA	NA	NA	NA	NA	NA	NA	NA	NA	NA	NA		NA	NA	Spelling	Temporary	N
1497	4	F	Y	Done	Participating in the racing industry	Actively racing/training	NA	NA	NA	NA	NA	NA	NA	NA	NA	NA	NA	NA		NA	NA	Active	Temporary	Y
1501	4	F	Y	Done	Participating in the racing industry	Actively racing/training	NA	NA	NA	NA	NA	NA	NA	NA	NA	NA	NA	NA		NA	NA	Spelling	Temporary	N
1517	4	F	Y	Done	Participating in the racing industry	Actively racing/training	NA	NA	NA	NA	NA	NA	NA	NA	NA	NA	NA	NA		NA	NA	Spelling	Temporary	N
1525	4	F	Y	Done	Participating in the racing industry	Actively racing/training	NA	NA	NA	NA	NA	NA	NA	NA	NA	NA	NA	NA		NA	NA	Active	Temporary	Y
1533	4	F	Y	Done	Participating in the racing industry	Actively racing/training	NA	NA	NA	NA	NA	NA	NA	NA	NA	NA	NA	NA		NA	NA	Spelling	Temporary	N
1550	4	F	Y	Done	Participating in the racing industry	Actively racing/training	NA	NA	NA	NA	NA	NA	NA	NA	NA	NA	NA	NA		NA	NA	Spelling	Temporary	N
1588	4	F	Y	Done	Participating in the racing industry	Actively racing/training	NA	NA	NA	NA	NA	NA	NA	NA	NA	NA	NA	NA		NA	NA	Transferred	Temporary	N
1595	4	F	Y	Done	Participating in the racing industry	Actively racing/training	NA	NA	NA	NA	NA	NA	NA	NA	NA	NA	NA	NA		NA	NA	Spelling	Temporary	N
1619	4	F	Y	Done	Participating in the racing industry	Actively racing/training	NA	NA	NA	NA	NA	NA	NA	NA	NA	NA	NA	NA		NA	NA	Transferred	Temporary	N
1758	4	F	Y	Done	Participating in the racing industry	Actively racing/training	NA	NA	NA	NA	NA	NA	NA	NA	NA	NA	NA	NA		NA	NA	Spelling	Temporary	N
1850	4	F	Y	Done	Participating in the racing industry	Actively racing/training	NA	NA	NA	NA	NA	NA	NA	NA	NA	NA	NA	NA		NA	NA	Active	Temporary	Y
1973	4	F	Y	Done	Participating in the racing industry	Actively racing/training	NA	NA	NA	NA	NA	NA	NA	NA	NA	NA	NA	NA		NA	NA	Transferred	Temporary	N
2097	4	F	Y	Done	Participating in the racing industry	Actively racing/training	NA	NA	NA	NA	NA	NA	NA	NA	NA	NA	NA	NA		NA	NA	Active	Temporary	Y
2285	4	F	Y	Done	Participating in the racing industry	Actively racing/training	NA	NA	NA	NA	NA	NA	NA	NA	NA	NA	NA	NA		NA	NA	Spelling	Temporary	N
678	5	F	Y	Done	Participating in the racing industry	Actively racing/training	NA	NA	NA	NA	NA	NA	NA	NA	NA	NA	NA	NA		NA	NA	Transferred	Temporary	N
733	5	F	Y	Done	Participating in the racing industry	Actively racing/training	NA	NA	NA	NA	NA	NA	NA	NA	NA	NA	NA	NA		NA	NA	Spelling	Temporary	N
765	5	F	Y	Done	Participating in the racing industry	Actively racing/training	NA	NA	NA	NA	NA	NA	NA	NA	NA	NA	NA	NA		NA	NA	Spelling	Temporary	N
787	5	F	Y	Done	Participating in the racing industry	Actively racing/training	NA	NA	NA	NA	NA	NA	NA	NA	NA	NA	NA	NA		NA	NA	Spelling	Temporary	N
793	5	F	Y	Done	Participating in the racing industry	Actively racing/training	NA	NA	NA	NA	NA	NA	NA	NA	NA	NA	NA	NA		NA	NA	Transferred	Temporary	N
811	5	F	Y	Done	Participating in the racing industry	Actively racing/training	NA	NA	NA	NA	NA	NA	NA	NA	NA	NA	NA	NA		NA	NA	Active	Temporary	Y
835	5	F	Y	Done	Participating in the racing industry	Actively racing/training	NA	NA	NA	NA	NA	NA	NA	NA	NA	NA	NA	NA		NA	NA	Active	Temporary	Y
845	5	F	Y	Done	Participating in the racing industry	Actively racing/training	NA	NA	NA	NA	NA	NA	NA	NA	NA	NA	NA	NA		NA	NA	Transferred	Temporary	N
848	5	F	Y	Done	Participating in the racing industry	Actively racing/training	NA	NA	NA	NA	NA	NA	NA	NA	NA	NA	NA	NA		NA	NA	Active	Temporary	Y
855	5	F	Y	Done	Participating in the racing industry	Actively racing/training	NA	NA	NA	NA	NA	NA	NA	NA	NA	NA	NA	NA		NA	NA	Spelling	Temporary	N
865	5	F	Y	Done	Participating in the racing industry	Actively racing/training	NA	NA	NA	NA	NA	NA	NA	NA	NA	NA	NA	NA		NA	NA	Active	Temporary	Y
869	5	F	Y	Done	Participating in the racing industry	Actively racing/training	NA	NA	NA	NA	NA	NA	NA	NA	NA	NA	NA	NA		NA	NA	Active	Temporary	Y
880	5	F	Y	Done	Participating in the racing industry	Actively racing/training	NA	NA	NA	NA	NA	NA	NA	NA	NA	NA	NA	NA		NA	NA	Spelling	Temporary	N
889	5	F	Y	Done	Participating in the racing industry	Actively racing/training	NA	NA	NA	NA	NA	NA	NA	NA	NA	NA	NA	NA		NA	NA	Spelling	Temporary	N
893	5	F	Y	Done	Participating in the racing industry	Actively racing/training	NA	NA	NA	NA	NA	NA	NA	NA	NA	NA	NA	NA		NA	NA	Active	Temporary	Y
897	5	F	Y	Done	Participating in the racing industry	Actively racing/training	NA	NA	NA	NA	NA	NA	NA	NA	NA	NA	NA	NA		NA	NA	Active	Temporary	Y
936	5	F	Y	Done	Participating in the racing industry	Actively racing/training	NA	NA	NA	NA	NA	NA	NA	NA	NA	NA	NA	NA		NA	NA	Spelling	Temporary	N
950	5	F	Y	Done	Participating in the racing industry	Actively racing/training	NA	NA	NA	NA	NA	NA	NA	NA	NA	NA	NA	NA		NA	NA	Active	Temporary	Y
986	5	F	Y	Done	Participating in the racing industry	Actively racing/training	NA	NA	NA	NA	NA	NA	NA	NA	NA	NA	NA	NA		NA	NA	Active	Temporary	Y
999	5	F	Y	Done	Participating in the racing industry	Actively racing/training	NA	NA	NA	NA	NA	NA	NA	NA	NA	NA	NA	NA		NA	NA	Active	Temporary	Y
1022	5	F	Y	Done	Participating in the racing industry	Actively racing/training	NA	NA	NA	NA	NA	NA	NA	NA	NA	NA	NA	NA		NA	NA	Spelling	Temporary	N
1027	5	F	Y	Done	Participating in the racing industry	Actively racing/training	NA	NA	NA	NA	NA	NA	NA	NA	NA	NA	NA	NA		NA	NA	Spelling	Temporary	N
1033	5	F	Y	Done	Participating in the racing industry	Actively racing/training	NA	NA	NA	NA	NA	NA	NA	NA	NA	NA	NA	NA		NA	NA	Active	Temporary	Y
1056	5	F	Y	Done	Participating in the racing industry	Actively racing/training	NA	NA	NA	NA	NA	NA	NA	NA	NA	NA	NA	NA		NA	NA	Spelling	Temporary	N
1060	5	F	Y	Done	Participating in the racing industry	Actively racing/training	NA	NA	NA	NA	NA	NA	NA	NA	NA	NA	NA	NA		NA	NA	Active	Temporary	Y
1106	5	F	Y	Done	Participating in the racing industry	Actively racing/training	NA	NA	NA	NA	NA	NA	NA	NA	NA	NA	NA	NA		NA	NA	Active	Temporary	Y
1426	5	F	Y	Done	Participating in the racing industry	Actively racing/training	NA	NA	NA	NA	NA	NA	NA	NA	NA	NA	NA	NA		NA	NA	Active	Temporary	Y
381	6	F	Y	Done	Participating in the racing industry	Actively racing/training	NA	NA	NA	NA	NA	NA	NA	NA	NA	NA	NA	NA		NA	NA	Active	Temporary	Y
410	6	F	Y	Done	Participating in the racing industry	Actively racing/training	NA	NA	NA	NA	NA	NA	NA	NA	NA	NA	NA	NA		NA	NA	Transferred	Temporary	N
427	6	F	Y	Done	Participating in the racing industry	Actively racing/training	NA	NA	NA	NA	NA	NA	NA	NA	NA	NA	NA	NA		NA	NA	Active	Temporary	Y
560	6	F	Y	Done	Participating in the racing industry	Actively racing/training	NA	NA	NA	NA	NA	NA	NA	NA	NA	NA	NA	NA		NA	NA	Spelling	Temporary	N
626	6	F	Y	Done	Participating in the racing industry	Actively racing/training	NA	NA	NA	NA	NA	NA	NA	NA	NA	NA	NA	NA		NA	NA	Active	Temporary	Y
300	7	F	Y	Done	Participating in the racing industry	Actively racing/training	NA	NA	NA	NA	NA	NA	NA	NA	NA	NA	NA	NA		NA	NA	Active	Temporary	Y
355	7	F	Y	Done	Participating in the racing industry	Actively racing/training	NA	NA	NA	NA	NA	NA	NA	NA	NA	NA	NA	NA		NA	NA	Active	Temporary	Y
2408	1	M	Y	Done	Participating in the racing industry	Actively racing/training	NA	NA	NA	NA	NA	NA	NA	NA	NA	NA	NA	NA		NA	NA	Spelling	Temporary	N
2415	1	M	Y	Done	Participating in the racing industry	Actively racing/training	NA	NA	NA	NA	NA	NA	NA	NA	NA	NA	NA	NA		NA	NA	Spelling	Temporary	N
2421	1	M	Y	Done	Participating in the racing industry	Actively racing/training	NA	NA	NA	NA	NA	NA	NA	NA	NA	NA	NA	NA		NA	NA	Active	Temporary	Y
2424	1	M	Y	Done	Participating in the racing industry	Actively racing/training	NA	NA	NA	NA	NA	NA	NA	NA	NA	NA	NA	NA		NA	NA	Active	Temporary	Y
2426	1	M	Y	Done	Participating in the racing industry	Actively racing/training	NA	NA	NA	NA	NA	NA	NA	NA	NA	NA	NA	NA		NA	NA	Spelling	Temporary	N
2446	1	M	Y	Done	Participating in the racing industry	Actively racing/training	NA	NA	NA	NA	NA	NA	NA	NA	NA	NA	NA	NA		NA	NA	Spelling	Temporary	N
2450	1	M	Y	Done	Participating in the racing industry	Actively racing/training	NA	NA	NA	NA	NA	NA	NA	NA	NA	NA	NA	NA		NA	NA	Active	Temporary	Y
2451	1	M	Y	Done	Participating in the racing industry	Actively racing/training	NA	NA	NA	NA	NA	NA	NA	NA	NA	NA	NA	NA		NA	NA	Active	Temporary	Y
2456	1	M	Y	Done	Participating in the racing industry	Actively racing/training	NA	NA	NA	NA	NA	NA	NA	NA	NA	NA	NA	NA		NA	NA	Active	Temporary	Y
2457	1	M	Y	Done	Participating in the racing industry	Actively racing/training	NA	NA	NA	NA	NA	NA	NA	NA	NA	NA	NA	NA		NA	NA	Active-Non Stable Training	Temporary	N
2462	1	M	Y	Done	Participating in the racing industry	Actively racing/training	NA	NA	NA	NA	NA	NA	NA	NA	NA	NA	NA	NA		NA	NA	Spelling	Temporary	N
2061	2	M	Y	Done	Participating in the racing industry	Actively racing/training	NA	NA	NA	NA	NA	NA	NA	NA	NA	NA	NA	NA		NA	NA	Active	Temporary	Y
2063	2	M	Y	Done	Participating in the racing industry	Actively racing/training	NA	NA	NA	NA	NA	NA	NA	NA	NA	NA	NA	NA		NA	NA	Active	Temporary	Y
2080	2	M	Y	Done	Participating in the racing industry	Actively racing/training	NA	NA	NA	NA	NA	NA	NA	NA	NA	NA	NA	NA		NA	NA	Active	Temporary	Y
2085	2	M	Y	Done	Participating in the racing industry	Actively racing/training	NA	NA	NA	NA	NA	NA	NA	NA	NA	NA	NA	NA		NA	NA	Spelling	Temporary	N
2092	2	M	Y	Done	Participating in the racing industry	Actively racing/training	NA	NA	NA	NA	NA	NA	NA	NA	NA	NA	NA	NA		NA	NA	Spelling	Temporary	N
2123	2	M	Y	Done	Participating in the racing industry	Actively racing/training	NA	NA	NA	NA	NA	NA	NA	NA	NA	NA	NA	NA		NA	NA	Active	Temporary	Y
2127	2	M	Y	Done	Participating in the racing industry	Actively racing/training	NA	NA	NA	NA	NA	NA	NA	NA	NA	NA	NA	NA		NA	NA	Spelling	Temporary	N
2128	2	M	Y	Done	Participating in the racing industry	Actively racing/training	NA	NA	NA	NA	NA	NA	NA	NA	NA	NA	NA	NA		NA	NA	Spelling	Temporary	N
2137	2	M	Y	Done	Participating in the racing industry	Actively racing/training	NA	NA	NA	NA	NA	NA	NA	NA	NA	NA	NA	NA		NA	NA	Active	Temporary	Y
2148	2	M	Y	Done	Participating in the racing industry	Actively racing/training	NA	NA	NA	NA	NA	NA	NA	NA	NA	NA	NA	NA		NA	NA	Transferred	Temporary	N
2157	2	M	Y	Done	Participating in the racing industry	Actively racing/training	NA	NA	NA	NA	NA	NA	NA	NA	NA	NA	NA	NA		NA	NA	Spelling	Temporary	N
2177	2	M	Y	Done	Participating in the racing industry	Actively racing/training	NA	NA	NA	NA	NA	NA	NA	NA	NA	NA	NA	NA		NA	NA	Spelling	Temporary	N
2185	2	M	Y	Done	Participating in the racing industry	Actively racing/training	NA	NA	NA	NA	NA	NA	NA	NA	NA	NA	NA	NA		NA	NA	Active	Temporary	Y
2189	2	M	Y	Done	Participating in the racing industry	Actively racing/training	NA	NA	NA	NA	NA	NA	NA	NA	NA	NA	NA	NA		NA	NA	Spelling	Temporary	N
2190	2	M	Y	Done	Participating in the racing industry	Actively racing/training	NA	NA	NA	NA	NA	NA	NA	NA	NA	NA	NA	NA		NA	NA	Spelling	Temporary	N
2192	2	M	Y	Done	Participating in the racing industry	Actively racing/training	NA	NA	NA	NA	NA	NA	NA	NA	NA	NA	NA	NA		NA	NA	Spelling	Temporary	N
2193	2	M	Y	Done	Participating in the racing industry	Actively racing/training	NA	NA	NA	NA	NA	NA	NA	NA	NA	NA	NA	NA		NA	NA	Spelling	Temporary	N
2194	2	M	Y	Done	Participating in the racing industry	Actively racing/training	NA	NA	NA	NA	NA	NA	NA	NA	NA	NA	NA	NA		NA	NA	Spelling	Temporary	N
2203	2	M	Y	Done	Participating in the racing industry	Actively racing/training	NA	NA	NA	NA	NA	NA	NA	NA	NA	NA	NA	NA		NA	NA	Spelling	Temporary	N
2205	2	M	Y	Done	Participating in the racing industry	Actively racing/training	NA	NA	NA	NA	NA	NA	NA	NA	NA	NA	NA	NA		NA	NA	Spelling	Temporary	N
2265	2	M	Y	Done	Participating in the racing industry	Actively racing/training	NA	NA	NA	NA	NA	NA	NA	NA	NA	NA	NA	NA		NA	NA	Active	Temporary	Y
2289	2	M	Y	Done	Participating in the racing industry	Actively racing/training	NA	NA	NA	NA	NA	NA	NA	NA	NA	NA	NA	NA		NA	NA	Spelling	Temporary	N
2299	2	M	Y	Done	Participating in the racing industry	Actively racing/training	NA	NA	NA	NA	NA	NA	NA	NA	NA	NA	NA	NA		NA	NA	Active	Temporary	Y
2300	2	M	Y	Done	Participating in the racing industry	Actively racing/training	NA	NA	NA	NA	NA	NA	NA	NA	NA	NA	NA	NA		NA	NA	Active	Temporary	Y
2309	2	M	Y	Done	Participating in the racing industry	Actively racing/training	NA	NA	NA	NA	NA	NA	NA	NA	NA	NA	NA	NA		NA	NA	Spelling	Temporary	N
2326	2	M	Y	Done	Participating in the racing industry	Actively racing/training	NA	NA	NA	NA	NA	NA	NA	NA	NA	NA	NA	NA		NA	NA	Spelling	Temporary	N
2331	2	M	Y	Done	Participating in the racing industry	Actively racing/training	NA	NA	NA	NA	NA	NA	NA	NA	NA	NA	NA	NA		NA	NA	Spelling	Temporary	N
2356	2	M	Y	Done	Participating in the racing industry	Actively racing/training	NA	NA	NA	NA	NA	NA	NA	NA	NA	NA	NA	NA		NA	NA	Active	Temporary	Y
2361	2	M	Y	Done	Participating in the racing industry	Actively racing/training	NA	NA	NA	NA	NA	NA	NA	NA	NA	NA	NA	NA		NA	NA	Active	Temporary	Y
2366	2	M	Y	Done	Participating in the racing industry	Actively racing/training	NA	NA	NA	NA	NA	NA	NA	NA	NA	NA	NA	NA		NA	NA	Active	Temporary	Y
2370	2	M	Y	Done	Participating in the racing industry	Actively racing/training	NA	NA	NA	NA	NA	NA	NA	NA	NA	NA	NA	NA		NA	NA	Spelling	Temporary	N
2392	2	M	Y	Done	Participating in the racing industry	Actively racing/training	NA	NA	NA	NA	NA	NA	NA	NA	NA	NA	NA	NA		NA	NA	Spelling	Temporary	N
2393	2	M	Y	Done	Participating in the racing industry	Actively racing/training	NA	NA	NA	NA	NA	NA	NA	NA	NA	NA	NA	NA		NA	NA	Spelling	Temporary	N
2410	2	M	Y	Done	Participating in the racing industry	Actively racing/training	NA	NA	NA	NA	NA	NA	NA	NA	NA	NA	NA	NA		NA	NA	Active	Temporary	Y
2420	2	M	Y	Done	Participating in the racing industry	Actively racing/training	NA	NA	NA	NA	NA	NA	NA	NA	NA	NA	NA	NA		NA	NA	Active	Temporary	Y
2442	2	M	Y	Done	Participating in the racing industry	Actively racing/training	NA	NA	NA	NA	NA	NA	NA	NA	NA	NA	NA	NA		NA	NA	Spelling	Temporary	N
2471	2	M	Y	Done	Participating in the racing industry	Actively racing/training	NA	NA	NA	NA	NA	NA	NA	NA	NA	NA	NA	NA		NA	NA	Active	Temporary	Y
2496	2	M	Y	Done	Participating in the racing industry	Actively racing/training	NA	NA	NA	NA	NA	NA	NA	NA	NA	NA	NA	NA		NA	NA	Active	Temporary	Y
2497	2	M	Y	Done	Participating in the racing industry	Actively racing/training	NA	NA	NA	NA	NA	NA	NA	NA	NA	NA	NA	NA		NA	NA	Active	Temporary	Y
2499	2	M	Y	Done	Participating in the racing industry	Actively racing/training	NA	NA	NA	NA	NA	NA	NA	NA	NA	NA	NA	NA		NA	NA	Spelling	Temporary	N
2502	2	M	Y	Done	Participating in the racing industry	Actively racing/training	NA	NA	NA	NA	NA	NA	NA	NA	NA	NA	NA	NA		NA	NA	Spelling	Temporary	N
1637	3	M	Y	Done	Participating in the racing industry	Actively racing/training	NA	NA	NA	NA	NA	NA	NA	NA	NA	NA	NA	NA		NA	NA	Spelling	Temporary	N
1822	3	M	Y	Done	Participating in the racing industry	Actively racing/training	NA	NA	NA	NA	NA	NA	NA	NA	NA	NA	NA	NA		NA	NA	Retired	Permanent	N
2026	3	M	Y	Done	Participating in the racing industry	Actively racing/training	NA	NA	NA	NA	NA	NA	NA	NA	NA	NA	NA	NA		NA	NA	Active	Temporary	Y
2380	3	M	Y	Done	Participating in the racing industry	Actively racing/training	NA	NA	NA	NA	NA	NA	NA	NA	NA	NA	NA	NA		NA	NA	Spelling	Temporary	N
1379	4	M	Y	Done	Participating in the racing industry	Actively racing/training	NA	NA	NA	NA	NA	NA	NA	NA	NA	NA	NA	NA		NA	NA	Spelling	Temporary	N
2490	4	M	Y	Done	Participating in the racing industry	Actively racing/training	NA	NA	NA	NA	NA	NA	NA	NA	NA	NA	NA	NA		NA	NA	Spelling	Temporary	N
2487	1	NM	Y	Done	Participating in the racing industry	Actively racing/training	NA	NA	NA	NA	NA	NA	NA	NA	NA	NA	NA	NA		NA	NA	Active	Temporary	Y
2024	2	NM	Y	Done	Participating in the racing industry	Actively racing/training	NA	NA	NA	NA	NA	NA	NA	NA	NA	NA	NA	NA		NA	NA	Spelling	Temporary	N
2072	2	NM	Y	Done	Participating in the racing industry	Actively racing/training	NA	NA	NA	NA	NA	NA	NA	NA	NA	NA	NA	NA		NA	NA	Spelling	Temporary	N
2073	2	NM	Y	Done	Participating in the racing industry	Actively racing/training	NA	NA	NA	NA	NA	NA	NA	NA	NA	NA	NA	NA		NA	NA	Active	Temporary	Y
2074	2	NM	Y	Done	Participating in the racing industry	Actively racing/training	NA	NA	NA	NA	NA	NA	NA	NA	NA	NA	NA	NA		NA	NA	Active	Temporary	Y
2082	2	NM	Y	Done	Participating in the racing industry	Actively racing/training	NA	NA	NA	NA	NA	NA	NA	NA	NA	NA	NA	NA		NA	NA	Spelling	Temporary	N
2094	2	NM	Y	Done	Participating in the racing industry	Actively racing/training	NA	NA	NA	NA	NA	NA	NA	NA	NA	NA	NA	NA		NA	NA	Active-Non Stable Training	Temporary	N
2102	2	NM	Y	Done	Participating in the racing industry	Actively racing/training	NA	NA	NA	NA	NA	NA	NA	NA	NA	NA	NA	NA		NA	NA	Spelling	Temporary	N
2108	2	NM	Y	Done	Participating in the racing industry	Actively racing/training	NA	NA	NA	NA	NA	NA	NA	NA	NA	NA	NA	NA		NA	NA	Spelling	Temporary	N
2111	2	NM	Y	Done	Participating in the racing industry	Actively racing/training	NA	NA	NA	NA	NA	NA	NA	NA	NA	NA	NA	NA		NA	NA	Spelling	Temporary	N
2120	2	NM	Y	Done	Participating in the racing industry	Actively racing/training	NA	NA	NA	NA	NA	NA	NA	NA	NA	NA	NA	NA		NA	NA	Spelling	Temporary	N
2121	2	NM	Y	Done	Participating in the racing industry	Actively racing/training	NA	NA	NA	NA	NA	NA	NA	NA	NA	NA	NA	NA		NA	NA	Spelling	Temporary	N
2122	2	NM	Y	Done	Participating in the racing industry	Actively racing/training	NA	NA	NA	NA	NA	NA	NA	NA	NA	NA	NA	NA		NA	NA	Active	Temporary	Y
2126	2	NM	Y	Done	Participating in the racing industry	Actively racing/training	NA	NA	NA	NA	NA	NA	NA	NA	NA	NA	NA	NA		NA	NA	Spelling	Temporary	N
2133	2	NM	Y	Done	Participating in the racing industry	Actively racing/training	NA	NA	NA	NA	NA	NA	NA	NA	NA	NA	NA	NA		NA	NA	Spelling	Temporary	N
2136	2	NM	Y	Done	Participating in the racing industry	Actively racing/training	NA	NA	NA	NA	NA	NA	NA	NA	NA	NA	NA	NA		NA	NA	Spelling	Temporary	N
2139	2	NM	Y	Done	Participating in the racing industry	Actively racing/training	NA	NA	NA	NA	NA	NA	NA	NA	NA	NA	NA	NA		NA	NA	Spelling	Temporary	N
2143	2	NM	Y	Done	Participating in the racing industry	Actively racing/training	NA	NA	NA	NA	NA	NA	NA	NA	NA	NA	NA	NA		NA	NA	Active	Temporary	Y
2146	2	NM	Y	Done	Participating in the racing industry	Actively racing/training	NA	NA	NA	NA	NA	NA	NA	NA	NA	NA	NA	NA		NA	NA	Spelling	Temporary	N
2149	2	NM	Y	Done	Participating in the racing industry	Actively racing/training	NA	NA	NA	NA	NA	NA	NA	NA	NA	NA	NA	NA		NA	NA	Spelling	Temporary	N
2155	2	NM	Y	Done	Participating in the racing industry	Actively racing/training	NA	NA	NA	NA	NA	NA	NA	NA	NA	NA	NA	NA		NA	NA	Active	Temporary	Y
2165	2	NM	Y	Done	Participating in the racing industry	Actively racing/training	NA	NA	NA	NA	NA	NA	NA	NA	NA	NA	NA	NA		NA	NA	Active	Temporary	Y
2169	2	NM	Y	Done	Participating in the racing industry	Actively racing/training	NA	NA	NA	NA	NA	NA	NA	NA	NA	NA	NA	NA		NA	NA	Spelling	Temporary	N
2173	2	NM	Y	Done	Participating in the racing industry	Actively racing/training	NA	NA	NA	NA	NA	NA	NA	NA	NA	NA	NA	NA		NA	NA	Spelling	Temporary	N
2179	2	NM	Y	Done	Participating in the racing industry	Actively racing/training	NA	NA	NA	NA	NA	NA	NA	NA	NA	NA	NA	NA		NA	NA	Active	Temporary	Y
2184	2	NM	Y	Done	Participating in the racing industry	Actively racing/training	NA	NA	NA	NA	NA	NA	NA	NA	NA	NA	NA	NA		NA	NA	Spelling	Temporary	N
2186	2	NM	Y	Done	Participating in the racing industry	Actively racing/training	NA	NA	NA	NA	NA	NA	NA	NA	NA	NA	NA	NA		NA	NA	Active	Temporary	Y
2187	2	NM	Y	Done	Participating in the racing industry	Actively racing/training	NA	NA	NA	NA	NA	NA	NA	NA	NA	NA	NA	NA		NA	NA	Spelling	Temporary	N
2196	2	NM	Y	Done	Participating in the racing industry	Actively racing/training	NA	NA	NA	NA	NA	NA	NA	NA	NA	NA	NA	NA		NA	NA	Spelling	Temporary	N
2202	2	NM	Y	Done	Participating in the racing industry	Actively racing/training	NA	NA	NA	NA	NA	NA	NA	NA	NA	NA	NA	NA		NA	NA	Active	Temporary	Y
2209	2	NM	Y	Done	Participating in the racing industry	Actively racing/training	NA	NA	NA	NA	NA	NA	NA	NA	NA	NA	NA	NA		NA	NA	Active-Non Stable Training	Temporary	N
2210	2	NM	Y	Done	Participating in the racing industry	Actively racing/training	NA	NA	NA	NA	NA	NA	NA	NA	NA	NA	NA	NA		NA	NA	Transferred	Temporary	N
2219	2	NM	Y	Done	Participating in the racing industry	Actively racing/training	NA	NA	NA	NA	NA	NA	NA	NA	NA	NA	NA	NA		NA	NA	Spelling	Temporary	N
2220	2	NM	Y	Done	Participating in the racing industry	Actively racing/training	NA	NA	NA	NA	NA	NA	NA	NA	NA	NA	NA	NA		NA	NA	Active	Temporary	Y
2222	2	NM	Y	Done	Participating in the racing industry	Actively racing/training	NA	NA	NA	NA	NA	NA	NA	NA	NA	NA	NA	NA		NA	NA	Spelling	Temporary	N
2233	2	NM	Y	Done	Participating in the racing industry	Actively racing/training	NA	NA	NA	NA	NA	NA	NA	NA	NA	NA	NA	NA		NA	NA	Spelling	Temporary	N
2236	2	NM	Y	Done	Participating in the racing industry	Actively racing/training	NA	NA	NA	NA	NA	NA	NA	NA	NA	NA	NA	NA		NA	NA	Active	Temporary	Y
2237	2	NM	Y	Done	Participating in the racing industry	Actively racing/training	NA	NA	NA	NA	NA	NA	NA	NA	NA	NA	NA	NA		NA	NA	Spelling	Temporary	N
2239	2	NM	Y	Done	Participating in the racing industry	Actively racing/training	NA	NA	NA	NA	NA	NA	NA	NA	NA	NA	NA	NA		NA	NA	Active	Temporary	Y
2241	2	NM	Y	Done	Participating in the racing industry	Actively racing/training	NA	NA	NA	NA	NA	NA	NA	NA	NA	NA	NA	NA		NA	NA	Spelling	Temporary	N
2245	2	NM	Y	Done	Participating in the racing industry	Actively racing/training	NA	NA	NA	NA	NA	NA	NA	NA	NA	NA	NA	NA		NA	NA	Spelling	Temporary	N
2247	2	NM	Y	Done	Participating in the racing industry	Actively racing/training	NA	NA	NA	NA	NA	NA	NA	NA	NA	NA	NA	NA		NA	NA	Spelling	Temporary	N
2253	2	NM	Y	Done	Participating in the racing industry	Actively racing/training	NA	NA	NA	NA	NA	NA	NA	NA	NA	NA	NA	NA		NA	NA	Active	Temporary	Y
2256	2	NM	Y	Done	Participating in the racing industry	Actively racing/training	NA	NA	NA	NA	NA	NA	NA	NA	NA	NA	NA	NA		NA	NA	Spelling	Temporary	N
2259	2	NM	Y	Done	Participating in the racing industry	Actively racing/training	NA	NA	NA	NA	NA	NA	NA	NA	NA	NA	NA	NA		NA	NA	Spelling	Temporary	N
2261	2	NM	Y	Done	Participating in the racing industry	Actively racing/training	NA	NA	NA	NA	NA	NA	NA	NA	NA	NA	NA	NA		NA	NA	Spelling	Temporary	N
2262	2	NM	Y	Done	Participating in the racing industry	Actively racing/training	NA	NA	NA	NA	NA	NA	NA	NA	NA	NA	NA	NA		NA	NA	Spelling	Temporary	N
2263	2	NM	Y	Done	Participating in the racing industry	Actively racing/training	NA	NA	NA	NA	NA	NA	NA	NA	NA	NA	NA	NA		NA	NA	Spelling	Temporary	N
2267	2	NM	Y	Done	Participating in the racing industry	Actively racing/training	NA	NA	NA	NA	NA	NA	NA	NA	NA	NA	NA	NA		NA	NA	Spelling	Temporary	N
2269	2	NM	Y	Done	Participating in the racing industry	Actively racing/training	NA	NA	NA	NA	NA	NA	NA	NA	NA	NA	NA	NA		NA	NA	Active	Temporary	Y
2271	2	NM	Y	Done	Participating in the racing industry	Actively racing/training	NA	NA	NA	NA	NA	NA	NA	NA	NA	NA	NA	NA		NA	NA	Spelling	Temporary	N
2273	2	NM	Y	Done	Participating in the racing industry	Actively racing/training	NA	NA	NA	NA	NA	NA	NA	NA	NA	NA	NA	NA		NA	NA	Spelling	Temporary	N
2277	2	NM	Y	Done	Participating in the racing industry	Actively racing/training	NA	NA	NA	NA	NA	NA	NA	NA	NA	NA	NA	NA		NA	NA	Spelling	Temporary	N
2278	2	NM	Y	Done	Participating in the racing industry	Actively racing/training	NA	NA	NA	NA	NA	NA	NA	NA	NA	NA	NA	NA		NA	NA	Active	Temporary	Y
2281	2	NM	Y	Done	Participating in the racing industry	Actively racing/training	NA	NA	NA	NA	NA	NA	NA	NA	NA	NA	NA	NA		NA	NA	Active	Temporary	Y
2284	2	NM	Y	Done	Participating in the racing industry	Actively racing/training	NA	NA	NA	NA	NA	NA	NA	NA	NA	NA	NA	NA		NA	NA	Transferred	Temporary	N
2287	2	NM	Y	Done	Participating in the racing industry	Actively racing/training	NA	NA	NA	NA	NA	NA	NA	NA	NA	NA	NA	NA		NA	NA	Active	Temporary	Y
2288	2	NM	Y	Done	Participating in the racing industry	Actively racing/training	NA	NA	NA	NA	NA	NA	NA	NA	NA	NA	NA	NA		NA	NA	Spelling	Temporary	N
2293	2	NM	Y	Done	Participating in the racing industry	Actively racing/training	NA	NA	NA	NA	NA	NA	NA	NA	NA	NA	NA	NA		NA	NA	Spelling	Temporary	N
2313	2	NM	Y	Done	Participating in the racing industry	Actively racing/training	NA	NA	NA	NA	NA	NA	NA	NA	NA	NA	NA	NA		NA	NA	Active	Temporary	Y
2316	2	NM	Y	Done	Participating in the racing industry	Actively racing/training	NA	NA	NA	NA	NA	NA	NA	NA	NA	NA	NA	NA		NA	NA	Active	Temporary	Y
2327	2	NM	Y	Done	Participating in the racing industry	Actively racing/training	NA	NA	NA	NA	NA	NA	NA	NA	NA	NA	NA	NA		NA	NA	Active	Temporary	Y
2340	2	NM	Y	Done	Participating in the racing industry	Actively racing/training	NA	NA	NA	NA	NA	NA	NA	NA	NA	NA	NA	NA		NA	NA	Active	Temporary	Y
2348	2	NM	Y	Done	Participating in the racing industry	Actively racing/training	NA	NA	NA	NA	NA	NA	NA	NA	NA	NA	NA	NA		NA	NA	Active	Temporary	Y
2351	2	NM	Y	Done	Participating in the racing industry	Actively racing/training	NA	NA	NA	NA	NA	NA	NA	NA	NA	NA	NA	NA		NA	NA	Spelling	Temporary	N
2363	2	NM	Y	Done	Participating in the racing industry	Actively racing/training	NA	NA	NA	NA	NA	NA	NA	NA	NA	NA	NA	NA		NA	NA	Spelling	Temporary	N
2375	2	NM	Y	Done	Participating in the racing industry	Actively racing/training	NA	NA	NA	NA	NA	NA	NA	NA	NA	NA	NA	NA		NA	NA	Spelling	Temporary	N
2378	2	NM	Y	Done	Participating in the racing industry	Actively racing/training	NA	NA	NA	NA	NA	NA	NA	NA	NA	NA	NA	NA		NA	NA	Active	Temporary	Y
2381	2	NM	Y	Done	Participating in the racing industry	Actively racing/training	NA	NA	NA	NA	NA	NA	NA	NA	NA	NA	NA	NA		NA	NA	Spelling	Temporary	N
2391	2	NM	Y	Done	Participating in the racing industry	Actively racing/training	NA	NA	NA	NA	NA	NA	NA	NA	NA	NA	NA	NA		NA	NA	Spelling	Temporary	N
2395	2	NM	Y	Done	Participating in the racing industry	Actively racing/training	NA	NA	NA	NA	NA	NA	NA	NA	NA	NA	NA	NA		NA	NA	Active	Temporary	Y
2398	2	NM	Y	Done	Participating in the racing industry	Actively racing/training	NA	NA	NA	NA	NA	NA	NA	NA	NA	NA	NA	NA		NA	NA	Active	Temporary	Y
2409	2	NM	Y	Done	Participating in the racing industry	Actively racing/training	NA	NA	NA	NA	NA	NA	NA	NA	NA	NA	NA	NA		NA	NA	Transferred	Temporary	N
2443	2	NM	Y	Done	Participating in the racing industry	Actively racing/training	NA	NA	NA	NA	NA	NA	NA	NA	NA	NA	NA	NA		NA	NA	Spelling	Temporary	N
2461	2	NM	Y	Done	Participating in the racing industry	Actively racing/training	NA	NA	NA	NA	NA	NA	NA	NA	NA	NA	NA	NA		NA	NA	Spelling	Temporary	N
2472	2	NM	Y	Done	Participating in the racing industry	Actively racing/training	NA	NA	NA	NA	NA	NA	NA	NA	NA	NA	NA	NA		NA	NA	Retired	Permanent	N
2483	2	NM	Y	Done	Participating in the racing industry	Actively racing/training	NA	NA	NA	NA	NA	NA	NA	NA	NA	NA	NA	NA		NA	NA	Spelling	Temporary	N
2486	2	NM	Y	Done	Participating in the racing industry	Actively racing/training	NA	NA	NA	NA	NA	NA	NA	NA	NA	NA	NA	NA		NA	NA	Spelling	Temporary	N
2498	2	NM	Y	Done	Participating in the racing industry	Actively racing/training	NA	NA	NA	NA	NA	NA	NA	NA	NA	NA	NA	NA		NA	NA	Spelling	Temporary	N
1603	3	NM	Y	Done	Participating in the racing industry	Actively racing/training	NA	NA	NA	NA	NA	NA	NA	NA	NA	NA	NA	NA		NA	NA	Active	Temporary	Y
1614	3	NM	Y	Done	Participating in the racing industry	Actively racing/training	NA	NA	NA	NA	NA	NA	NA	NA	NA	NA	NA	NA		NA	NA	Spelling	Temporary	N
1617	3	NM	Y	Done	Participating in the racing industry	Actively racing/training	NA	NA	NA	NA	NA	NA	NA	NA	NA	NA	NA	NA		NA	NA	Active	Temporary	Y
1618	3	NM	Y	Done	Participating in the racing industry	Actively racing/training	NA	NA	NA	NA	NA	NA	NA	NA	NA	NA	NA	NA		NA	NA	Active	Temporary	Y
1640	3	NM	Y	Done	Participating in the racing industry	Actively racing/training	NA	NA	NA	NA	NA	NA	NA	NA	NA	NA	NA	NA		NA	NA	Spelling	Temporary	N
1641	3	NM	Y	Done	Participating in the racing industry	Actively racing/training	NA	NA	NA	NA	NA	NA	NA	NA	NA	NA	NA	NA		NA	NA	Transferred	Temporary	N
1645	3	NM	Y	Done	Participating in the racing industry	Actively racing/training	NA	NA	NA	NA	NA	NA	NA	NA	NA	NA	NA	NA		NA	NA	Spelling	Temporary	N
1649	3	NM	Y	Done	Participating in the racing industry	Actively racing/training	NA	NA	NA	NA	NA	NA	NA	NA	NA	NA	NA	NA		NA	NA	Spelling	Temporary	N
1667	3	NM	Y	Done	Participating in the racing industry	Actively racing/training	NA	NA	NA	NA	NA	NA	NA	NA	NA	NA	NA	NA		NA	NA	Active	Temporary	Y
1682	3	NM	Y	Done	Participating in the racing industry	Actively racing/training	NA	NA	NA	NA	NA	NA	NA	NA	NA	NA	NA	NA		NA	NA	Transferred	Temporary	N
1695	3	NM	Y	Done	Participating in the racing industry	Actively racing/training	NA	NA	NA	NA	NA	NA	NA	NA	NA	NA	NA	NA		NA	NA	Spelling	Temporary	N
1709	3	NM	Y	Done	Participating in the racing industry	Actively racing/training	NA	NA	NA	NA	NA	NA	NA	NA	NA	NA	NA	NA		NA	NA	Spelling	Temporary	N
1715	3	NM	Y	Done	Participating in the racing industry	Actively racing/training	NA	NA	NA	NA	NA	NA	NA	NA	NA	NA	NA	NA		NA	NA	Spelling	Temporary	N
1719	3	NM	Y	Done	Participating in the racing industry	Actively racing/training	NA	NA	NA	NA	NA	NA	NA	NA	NA	NA	NA	NA		NA	NA	Spelling	Temporary	N
1721	3	NM	Y	Done	Participating in the racing industry	Actively racing/training	NA	NA	NA	NA	NA	NA	NA	NA	NA	NA	NA	NA		NA	NA	Spelling	Temporary	N
1735	3	NM	Y	Done	Participating in the racing industry	Actively racing/training	NA	NA	NA	NA	NA	NA	NA	NA	NA	NA	NA	NA		NA	NA	Transferred	Temporary	N
1736	3	NM	Y	Done	Participating in the racing industry	Actively racing/training	NA	NA	NA	NA	NA	NA	NA	NA	NA	NA	NA	NA		NA	NA	Spelling	Temporary	N
1740	3	NM	Y	Done	Participating in the racing industry	Actively racing/training	NA	NA	NA	NA	NA	NA	NA	NA	NA	NA	NA	NA		NA	NA	Spelling	Temporary	N
1747	3	NM	Y	Done	Participating in the racing industry	Actively racing/training	NA	NA	NA	NA	NA	NA	NA	NA	NA	NA	NA	NA		NA	NA	Transferred	Temporary	N
1748	3	NM	Y	Done	Participating in the racing industry	Actively racing/training	NA	NA	NA	NA	NA	NA	NA	NA	NA	NA	NA	NA		NA	NA	Spelling	Temporary	N
1749	3	NM	Y	Done	Participating in the racing industry	Actively racing/training	NA	NA	NA	NA	NA	NA	NA	NA	NA	NA	NA	NA		NA	NA	Active	Temporary	Y
1753	3	NM	Y	Done	Participating in the racing industry	Actively racing/training	NA	NA	NA	NA	NA	NA	NA	NA	NA	NA	NA	NA		NA	NA	Transferred	Temporary	N
1755	3	NM	Y	Done	Participating in the racing industry	Actively racing/training	NA	NA	NA	NA	NA	NA	NA	NA	NA	NA	NA	NA		NA	NA	Active	Temporary	Y
1761	3	NM	Y	Done	Participating in the racing industry	Actively racing/training	NA	NA	NA	NA	NA	NA	NA	NA	NA	NA	NA	NA		NA	NA	Active	Temporary	Y
1775	3	NM	Y	Done	Participating in the racing industry	Actively racing/training	NA	NA	NA	NA	NA	NA	NA	NA	NA	NA	NA	NA		NA	NA	Transferred	Temporary	N
1785	3	NM	Y	Done	Participating in the racing industry	Actively racing/training	NA	NA	NA	NA	NA	NA	NA	NA	NA	NA	NA	NA		NA	NA	Spelling	Temporary	N
1787	3	NM	Y	Done	Participating in the racing industry	Actively racing/training	NA	NA	NA	NA	NA	NA	NA	NA	NA	NA	NA	NA		NA	NA	Spelling	Temporary	N
1798	3	NM	Y	Done	Participating in the racing industry	Actively racing/training	NA	NA	NA	NA	NA	NA	NA	NA	NA	NA	NA	NA		NA	NA	Spelling	Temporary	N
1805	3	NM	Y	Done	Participating in the racing industry	Actively racing/training	NA	NA	NA	NA	NA	NA	NA	NA	NA	NA	NA	NA		NA	NA	Spelling	Temporary	N
1808	3	NM	Y	Done	Participating in the racing industry	Actively racing/training	NA	NA	NA	NA	NA	NA	NA	NA	NA	NA	NA	NA		NA	NA	Transferred	Temporary	N
1821	3	NM	Y	Done	Participating in the racing industry	Actively racing/training	NA	NA	NA	NA	NA	NA	NA	NA	NA	NA	NA	NA		NA	NA	Active	Temporary	Y
1826	3	NM	Y	Done	Participating in the racing industry	Actively racing/training	NA	NA	NA	NA	NA	NA	NA	NA	NA	NA	NA	NA		NA	NA	Spelling	Temporary	N
1836	3	NM	Y	Done	Participating in the racing industry	Actively racing/training	NA	NA	NA	NA	NA	NA	NA	NA	NA	NA	NA	NA		NA	NA	Spelling	Temporary	N
1838	3	NM	Y	Done	Participating in the racing industry	Actively racing/training	NA	NA	NA	NA	NA	NA	NA	NA	NA	NA	NA	NA		NA	NA	Spelling	Temporary	N
1849	3	NM	Y	Done	Participating in the racing industry	Actively racing/training	NA	NA	NA	NA	NA	NA	NA	NA	NA	NA	NA	NA		NA	NA	Active	Temporary	Y
1856	3	NM	Y	Done	Participating in the racing industry	Actively racing/training	NA	NA	NA	NA	NA	NA	NA	NA	NA	NA	NA	NA		NA	NA	Spelling	Temporary	N
1865	3	NM	Y	Done	Participating in the racing industry	Actively racing/training	NA	NA	NA	NA	NA	NA	NA	NA	NA	NA	NA	NA		NA	NA	Transferred	Temporary	N
1866	3	NM	Y	Done	Participating in the racing industry	Actively racing/training	NA	NA	NA	NA	NA	NA	NA	NA	NA	NA	NA	NA		NA	NA	Spelling	Temporary	N
1871	3	NM	Y	Done	Participating in the racing industry	Actively racing/training	NA	NA	NA	NA	NA	NA	NA	NA	NA	NA	NA	NA		NA	NA	Active	Temporary	Y
1872	3	NM	Y	Done	Participating in the racing industry	Actively racing/training	NA	NA	NA	NA	NA	NA	NA	NA	NA	NA	NA	NA		NA	NA	Active	Temporary	Y
1877	3	NM	Y	Done	Participating in the racing industry	Actively racing/training	NA	NA	NA	NA	NA	NA	NA	NA	NA	NA	NA	NA		NA	NA	Spelling	Temporary	N
1883	3	NM	Y	Done	Participating in the racing industry	Actively racing/training	NA	NA	NA	NA	NA	NA	NA	NA	NA	NA	NA	NA		NA	NA	Active	Temporary	Y
1884	3	NM	Y	Done	Participating in the racing industry	Actively racing/training	NA	NA	NA	NA	NA	NA	NA	NA	NA	NA	NA	NA		NA	NA	Spelling	Temporary	N
1894	3	NM	Y	Done	Participating in the racing industry	Actively racing/training	NA	NA	NA	NA	NA	NA	NA	NA	NA	NA	NA	NA		NA	NA	Spelling	Temporary	N
1899	3	NM	Y	Done	Participating in the racing industry	Actively racing/training	NA	NA	NA	NA	NA	NA	NA	NA	NA	NA	NA	NA		NA	NA	Spelling	Temporary	N
1900	3	NM	Y	Done	Participating in the racing industry	Actively racing/training	NA	NA	NA	NA	NA	NA	NA	NA	NA	NA	NA	NA		NA	NA	Spelling	Temporary	N
1901	3	NM	Y	Done	Participating in the racing industry	Actively racing/training	NA	NA	NA	NA	NA	NA	NA	NA	NA	NA	NA	NA		NA	NA	Spelling	Temporary	N
1907	3	NM	Y	Done	Participating in the racing industry	Actively racing/training	NA	NA	NA	NA	NA	NA	NA	NA	NA	NA	NA	NA		NA	NA	Spelling	Temporary	N
1919	3	NM	Y	Done	Participating in the racing industry	Actively racing/training	NA	NA	NA	NA	NA	NA	NA	NA	NA	NA	NA	NA		NA	NA	Active	Temporary	Y
1929	3	NM	Y	Done	Participating in the racing industry	Actively racing/training	NA	NA	NA	NA	NA	NA	NA	NA	NA	NA	NA	NA		NA	NA	Transferred	Temporary	N
1932	3	NM	Y	Done	Participating in the racing industry	Actively racing/training	NA	NA	NA	NA	NA	NA	NA	NA	NA	NA	NA	NA		NA	NA	Spelling	Temporary	N
1936	3	NM	Y	Done	Participating in the racing industry	Actively racing/training	NA	NA	NA	NA	NA	NA	NA	NA	NA	NA	NA	NA		NA	NA	Spelling	Temporary	N
1937	3	NM	Y	Done	Participating in the racing industry	Actively racing/training	NA	NA	NA	NA	NA	NA	NA	NA	NA	NA	NA	NA		NA	NA	Spelling	Temporary	N
1940	3	NM	Y	Done	Participating in the racing industry	Actively racing/training	NA	NA	NA	NA	NA	NA	NA	NA	NA	NA	NA	NA		NA	NA	Spelling	Temporary	N
1967	3	NM	Y	Done	Participating in the racing industry	Actively racing/training	NA	NA	NA	NA	NA	NA	NA	NA	NA	NA	NA	NA		NA	NA	Active	Temporary	Y
1970	3	NM	Y	Done	Participating in the racing industry	Actively racing/training	NA	NA	NA	NA	NA	NA	NA	NA	NA	NA	NA	NA		NA	NA	Active	Temporary	Y
1980	3	NM	Y	Done	Participating in the racing industry	Actively racing/training	NA	NA	NA	NA	NA	NA	NA	NA	NA	NA	NA	NA		NA	NA	Active	Temporary	Y
1981	3	NM	Y	Done	Participating in the racing industry	Actively racing/training	NA	NA	NA	NA	NA	NA	NA	NA	NA	NA	NA	NA		NA	NA	Active	Temporary	Y
1983	3	NM	Y	Done	Participating in the racing industry	Actively racing/training	NA	NA	NA	NA	NA	NA	NA	NA	NA	NA	NA	NA		NA	NA	Active	Temporary	Y
1988	3	NM	Y	Done	Participating in the racing industry	Actively racing/training	NA	NA	NA	NA	NA	NA	NA	NA	NA	NA	NA	NA		NA	NA	Active	Temporary	Y
1999	3	NM	Y	Done	Participating in the racing industry	Actively racing/training	NA	NA	NA	NA	NA	NA	NA	NA	NA	NA	NA	NA		NA	NA	Spelling	Temporary	N
2002	3	NM	Y	Done	Participating in the racing industry	Actively racing/training	NA	NA	NA	NA	NA	NA	NA	NA	NA	NA	NA	NA		NA	NA	Spelling	Temporary	N
2006	3	NM	Y	Done	Participating in the racing industry	Actively racing/training	NA	NA	NA	NA	NA	NA	NA	NA	NA	NA	NA	NA		NA	NA	Active	Temporary	Y
2017	3	NM	Y	Done	Participating in the racing industry	Actively racing/training	NA	NA	NA	NA	NA	NA	NA	NA	NA	NA	NA	NA		NA	NA	Active	Temporary	Y
2039	3	NM	Y	Done	Participating in the racing industry	Actively racing/training	NA	NA	NA	NA	NA	NA	NA	NA	NA	NA	NA	NA		NA	NA	Spelling	Temporary	N
2043	3	NM	Y	Done	Participating in the racing industry	Actively racing/training	NA	NA	NA	NA	NA	NA	NA	NA	NA	NA	NA	NA		NA	NA	Transferred	Temporary	N
2045	3	NM	Y	Done	Participating in the racing industry	Actively racing/training	NA	NA	NA	NA	NA	NA	NA	NA	NA	NA	NA	NA		NA	NA	Active	Temporary	Y
2048	3	NM	Y	Done	Participating in the racing industry	Actively racing/training	NA	NA	NA	NA	NA	NA	NA	NA	NA	NA	NA	NA		NA	NA	Active	Temporary	Y
2087	3	NM	Y	Done	Participating in the racing industry	Actively racing/training	NA	NA	NA	NA	NA	NA	NA	NA	NA	NA	NA	NA		NA	NA	Active	Temporary	Y
2117	3	NM	Y	Done	Participating in the racing industry	Actively racing/training	NA	NA	NA	NA	NA	NA	NA	NA	NA	NA	NA	NA		NA	NA	Spelling	Temporary	N
2140	3	NM	Y	Done	Participating in the racing industry	Actively racing/training	NA	NA	NA	NA	NA	NA	NA	NA	NA	NA	NA	NA		NA	NA	Spelling	Temporary	N
2346	3	NM	Y	Done	Participating in the racing industry	Actively racing/training	NA	NA	NA	NA	NA	NA	NA	NA	NA	NA	NA	NA		NA	NA	Transferred	Temporary	N
2352	3	NM	Y	Done	Participating in the racing industry	Actively racing/training	NA	NA	NA	NA	NA	NA	NA	NA	NA	NA	NA	NA		NA	NA	Spelling	Temporary	N
2373	3	NM	Y	Done	Participating in the racing industry	Actively racing/training	NA	NA	NA	NA	NA	NA	NA	NA	NA	NA	NA	NA		NA	NA	Spelling	Temporary	N
2377	3	NM	Y	Done	Participating in the racing industry	Actively racing/training	NA	NA	NA	NA	NA	NA	NA	NA	NA	NA	NA	NA		NA	NA	Spelling	Temporary	N
2413	3	NM	Y	Done	Participating in the racing industry	Actively racing/training	NA	NA	NA	NA	NA	NA	NA	NA	NA	NA	NA	NA		NA	NA	Active	Temporary	Y
2418	3	NM	Y	Done	Participating in the racing industry	Actively racing/training	NA	NA	NA	NA	NA	NA	NA	NA	NA	NA	NA	NA		NA	NA	Active	Temporary	Y
1079	4	NM	Y	Done	Participating in the racing industry	Actively racing/training	NA	NA	NA	NA	NA	NA	NA	NA	NA	NA	NA	NA		NA	NA	Spelling	Temporary	N
1092	4	NM	Y	Done	Participating in the racing industry	Actively racing/training	NA	NA	NA	NA	NA	NA	NA	NA	NA	NA	NA	NA		NA	NA	Active	Temporary	Y
1093	4	NM	Y	Done	Participating in the racing industry	Actively racing/training	NA	NA	NA	NA	NA	NA	NA	NA	NA	NA	NA	NA		NA	NA	Spelling	Temporary	N
1095	4	NM	Y	Done	Participating in the racing industry	Actively racing/training	NA	NA	NA	NA	NA	NA	NA	NA	NA	NA	NA	NA		NA	NA	Spelling	Temporary	N
1098	4	NM	Y	Done	Participating in the racing industry	Actively racing/training	NA	NA	NA	NA	NA	NA	NA	NA	NA	NA	NA	NA		NA	NA	Spelling	Temporary	N
1102	4	NM	Y	Done	Participating in the racing industry	Actively racing/training	NA	NA	NA	NA	NA	NA	NA	NA	NA	NA	NA	NA		NA	NA	Active-Non Stable Training	Temporary	N
1108	4	NM	Y	Done	Participating in the racing industry	Actively racing/training	NA	NA	NA	NA	NA	NA	NA	NA	NA	NA	NA	NA		NA	NA	Spelling	Temporary	N
1116	4	NM	Y	Done	Participating in the racing industry	Actively racing/training	NA	NA	NA	NA	NA	NA	NA	NA	NA	NA	NA	NA		NA	NA	Active	Temporary	Y
1130	4	NM	Y	Done	Participating in the racing industry	Actively racing/training	NA	NA	NA	NA	NA	NA	NA	NA	NA	NA	NA	NA		NA	NA	Active	Temporary	Y
1131	4	NM	Y	Done	Participating in the racing industry	Actively racing/training	NA	NA	NA	NA	NA	NA	NA	NA	NA	NA	NA	NA		NA	NA	Active	Temporary	Y
1143	4	NM	Y	Done	Participating in the racing industry	Actively racing/training	NA	NA	NA	NA	NA	NA	NA	NA	NA	NA	NA	NA		NA	NA	Active	Temporary	Y
1146	4	NM	Y	Done	Participating in the racing industry	Actively racing/training	NA	NA	NA	NA	NA	NA	NA	NA	NA	NA	NA	NA		NA	NA	Spelling	Temporary	N
1157	4	NM	Y	Done	Participating in the racing industry	Actively racing/training	NA	NA	NA	NA	NA	NA	NA	NA	NA	NA	NA	NA		NA	NA	Spelling	Temporary	N
1161	4	NM	Y	Done	Participating in the racing industry	Actively racing/training	NA	NA	NA	NA	NA	NA	NA	NA	NA	NA	NA	NA		NA	NA	Spelling	Temporary	N
1166	4	NM	Y	Done	Participating in the racing industry	Actively racing/training	NA	NA	NA	NA	NA	NA	NA	NA	NA	NA	NA	NA		NA	NA	Spelling	Temporary	N
1168	4	NM	Y	Done	Participating in the racing industry	Actively racing/training	NA	NA	NA	NA	NA	NA	NA	NA	NA	NA	NA	NA		NA	NA	Active-Non Stable Training	Temporary	N
1177	4	NM	Y	Done	Participating in the racing industry	Actively racing/training	NA	NA	NA	NA	NA	NA	NA	NA	NA	NA	NA	NA		NA	NA	Transferred	Temporary	N
1196	4	NM	Y	Done	Participating in the racing industry	Actively racing/training	NA	NA	NA	NA	NA	NA	NA	NA	NA	NA	NA	NA		NA	NA	Transferred	Temporary	N
1209	4	NM	Y	Done	Participating in the racing industry	Actively racing/training	NA	NA	NA	NA	NA	NA	NA	NA	NA	NA	NA	NA		NA	NA	Spelling	Temporary	N
1211	4	NM	Y	Done	Participating in the racing industry	Actively racing/training	NA	NA	NA	NA	NA	NA	NA	NA	NA	NA	NA	NA		NA	NA	Spelling	Temporary	N
1242	4	NM	Y	Done	Participating in the racing industry	Actively racing/training	NA	NA	NA	NA	NA	NA	NA	NA	NA	NA	NA	NA		NA	NA	Active-Non Stable Training	Temporary	N
1246	4	NM	Y	Done	Participating in the racing industry	Actively racing/training	NA	NA	NA	NA	NA	NA	NA	NA	NA	NA	NA	NA		NA	NA	Spelling	Temporary	N
1254	4	NM	Y	Done	Participating in the racing industry	Actively racing/training	NA	NA	NA	NA	NA	NA	NA	NA	NA	NA	NA	NA		NA	NA	Spelling	Temporary	N
1258	4	NM	Y	Done	Participating in the racing industry	Actively racing/training	NA	NA	NA	NA	NA	NA	NA	NA	NA	NA	NA	NA		NA	NA	Spelling	Temporary	N
1260	4	NM	Y	Done	Participating in the racing industry	Actively racing/training	NA	NA	NA	NA	NA	NA	NA	NA	NA	NA	NA	NA		NA	NA	Spelling	Temporary	N
1278	4	NM	Y	Done	Participating in the racing industry	Actively racing/training	NA	NA	NA	NA	NA	NA	NA	NA	NA	NA	NA	NA		NA	NA	Spelling	Temporary	N
1282	4	NM	Y	Done	Participating in the racing industry	Actively racing/training	NA	NA	NA	NA	NA	NA	NA	NA	NA	NA	NA	NA		NA	NA	Spelling	Temporary	N
1291	4	NM	Y	Done	Participating in the racing industry	Actively racing/training	NA	NA	NA	NA	NA	NA	NA	NA	NA	NA	NA	NA		NA	NA	Spelling	Temporary	N
1292	4	NM	Y	Done	Participating in the racing industry	Actively racing/training	NA	NA	NA	NA	NA	NA	NA	NA	NA	NA	NA	NA		NA	NA	Active	Temporary	Y
1299	4	NM	Y	Done	Participating in the racing industry	Actively racing/training	NA	NA	NA	NA	NA	NA	NA	NA	NA	NA	NA	NA		NA	NA	Spelling	Temporary	N
1301	4	NM	Y	Done	Participating in the racing industry	Actively racing/training	NA	NA	NA	NA	NA	NA	NA	NA	NA	NA	NA	NA		NA	NA	Active	Temporary	Y
1306	4	NM	Y	Done	Participating in the racing industry	Actively racing/training	NA	NA	NA	NA	NA	NA	NA	NA	NA	NA	NA	NA		NA	NA	Transferred	Temporary	N
1339	4	NM	Y	Done	Participating in the racing industry	Actively racing/training	NA	NA	NA	NA	NA	NA	NA	NA	NA	NA	NA	NA		NA	NA	Spelling	Temporary	N
1351	4	NM	Y	Done	Participating in the racing industry	Actively racing/training	NA	NA	NA	NA	NA	NA	NA	NA	NA	NA	NA	NA		NA	NA	Active	Temporary	Y
1377	4	NM	Y	Done	Participating in the racing industry	Actively racing/training	NA	NA	NA	NA	NA	NA	NA	NA	NA	NA	NA	NA		NA	NA	Spelling	Temporary	N
1383	4	NM	Y	Done	Participating in the racing industry	Actively racing/training	NA	NA	NA	NA	NA	NA	NA	NA	NA	NA	NA	NA		NA	NA	Transferred	Temporary	N
1399	4	NM	Y	Done	Participating in the racing industry	Actively racing/training	NA	NA	NA	NA	NA	NA	NA	NA	NA	NA	NA	NA		NA	NA	Spelling	Temporary	N
1401	4	NM	Y	Done	Participating in the racing industry	Actively racing/training	NA	NA	NA	NA	NA	NA	NA	NA	NA	NA	NA	NA		NA	NA	Spelling	Temporary	N
1407	4	NM	Y	Done	Participating in the racing industry	Actively racing/training	NA	NA	NA	NA	NA	NA	NA	NA	NA	NA	NA	NA		NA	NA	Active-Non Stable Training	Temporary	N
1413	4	NM	Y	Done	Participating in the racing industry	Actively racing/training	NA	NA	NA	NA	NA	NA	NA	NA	NA	NA	NA	NA		NA	NA	Active	Temporary	Y
1425	4	NM	Y	Done	Participating in the racing industry	Actively racing/training	NA	NA	NA	NA	NA	NA	NA	NA	NA	NA	NA	NA		NA	NA	Active	Temporary	Y
1448	4	NM	Y	Done	Participating in the racing industry	Actively racing/training	NA	NA	NA	NA	NA	NA	NA	NA	NA	NA	NA	NA		NA	NA	Spelling	Temporary	N
1460	4	NM	Y	Done	Participating in the racing industry	Actively racing/training	NA	NA	NA	NA	NA	NA	NA	NA	NA	NA	NA	NA		NA	NA	Active	Temporary	Y
1464	4	NM	Y	Done	Participating in the racing industry	Actively racing/training	NA	NA	NA	NA	NA	NA	NA	NA	NA	NA	NA	NA		NA	NA	Spelling	Temporary	N
1470	4	NM	Y	Done	Participating in the racing industry	Actively racing/training	NA	NA	NA	NA	NA	NA	NA	NA	NA	NA	NA	NA		NA	NA	Spelling	Temporary	N
1474	4	NM	Y	Done	Participating in the racing industry	Actively racing/training	NA	NA	NA	NA	NA	NA	NA	NA	NA	NA	NA	NA		NA	NA	Spelling	Temporary	N
1477	4	NM	Y	Done	Participating in the racing industry	Actively racing/training	NA	NA	NA	NA	NA	NA	NA	NA	NA	NA	NA	NA		NA	NA	Spelling	Temporary	N
1483	4	NM	Y	Done	Participating in the racing industry	Actively racing/training	NA	NA	NA	NA	NA	NA	NA	NA	NA	NA	NA	NA		NA	NA	Active	Temporary	Y
1496	4	NM	Y	Done	Participating in the racing industry	Actively racing/training	NA	NA	NA	NA	NA	NA	NA	NA	NA	NA	NA	NA		NA	NA	Active	Temporary	Y
1510	4	NM	Y	Done	Participating in the racing industry	Actively racing/training	NA	NA	NA	NA	NA	NA	NA	NA	NA	NA	NA	NA		NA	NA	Active	Temporary	Y
1511	4	NM	Y	Done	Participating in the racing industry	Actively racing/training	NA	NA	NA	NA	NA	NA	NA	NA	NA	NA	NA	NA		NA	NA	Spelling	Temporary	N
1514	4	NM	Y	Done	Participating in the racing industry	Actively racing/training	NA	NA	NA	NA	NA	NA	NA	NA	NA	NA	NA	NA		NA	NA	Active	Temporary	Y
1516	4	NM	Y	Done	Participating in the racing industry	Actively racing/training	NA	NA	NA	NA	NA	NA	NA	NA	NA	NA	NA	NA		NA	NA	Active	Temporary	Y
1530	4	NM	Y	Done	Participating in the racing industry	Actively racing/training	NA	NA	NA	NA	NA	NA	NA	NA	NA	NA	NA	NA		NA	NA	Active	Temporary	Y
1549	4	NM	Y	Done	Participating in the racing industry	Actively racing/training	NA	NA	NA	NA	NA	NA	NA	NA	NA	NA	NA	NA		NA	NA	Spelling	Temporary	N
1555	4	NM	Y	Done	Participating in the racing industry	Actively racing/training	NA	NA	NA	NA	NA	NA	NA	NA	NA	NA	NA	NA		NA	NA	Spelling	Temporary	N
1556	4	NM	Y	Done	Participating in the racing industry	Actively racing/training	NA	NA	NA	NA	NA	NA	NA	NA	NA	NA	NA	NA		NA	NA	Transferred	Temporary	N
1573	4	NM	Y	Done	Participating in the racing industry	Actively racing/training	NA	NA	NA	NA	NA	NA	NA	NA	NA	NA	NA	NA		NA	NA	Spelling	Temporary	N
1578	4	NM	Y	Done	Participating in the racing industry	Actively racing/training	NA	NA	NA	NA	NA	NA	NA	NA	NA	NA	NA	NA		NA	NA	Spelling	Temporary	N
1585	4	NM	Y	Done	Participating in the racing industry	Actively racing/training	NA	NA	NA	NA	NA	NA	NA	NA	NA	NA	NA	NA		NA	NA	Active	Temporary	Y
1589	4	NM	Y	Done	Participating in the racing industry	Actively racing/training	NA	NA	NA	NA	NA	NA	NA	NA	NA	NA	NA	NA		NA	NA	Spelling	Temporary	N
1609	4	NM	Y	Done	Participating in the racing industry	Actively racing/training	NA	NA	NA	NA	NA	NA	NA	NA	NA	NA	NA	NA		NA	NA	Spelling	Temporary	N
1610	4	NM	Y	Done	Participating in the racing industry	Actively racing/training	NA	NA	NA	NA	NA	NA	NA	NA	NA	NA	NA	NA		NA	NA	Spelling	Temporary	N
1621	4	NM	Y	Done	Participating in the racing industry	Actively racing/training	NA	NA	NA	NA	NA	NA	NA	NA	NA	NA	NA	NA		NA	NA	Spelling	Temporary	N
1660	4	NM	Y	Done	Participating in the racing industry	Actively racing/training	NA	NA	NA	NA	NA	NA	NA	NA	NA	NA	NA	NA		NA	NA	Active	Temporary	Y
2040	4	NM	Y	Done	Participating in the racing industry	Actively racing/training	NA	NA	NA	NA	NA	NA	NA	NA	NA	NA	NA	NA		NA	NA	Active	Temporary	Y
2310	4	NM	Y	Done	Participating in the racing industry	Actively racing/training	NA	NA	NA	NA	NA	NA	NA	NA	NA	NA	NA	NA		NA	NA	Spelling	Temporary	N
2470	4	NM	Y	Done	Participating in the racing industry	Actively racing/training	NA	NA	NA	NA	NA	NA	NA	NA	NA	NA	NA	NA		NA	NA	Active	Temporary	Y
2479	4	NM	Y	Done	Participating in the racing industry	Actively racing/training	NA	NA	NA	NA	NA	NA	NA	NA	NA	NA	NA	NA		NA	NA	Spelling	Temporary	N
2491	4	NM	Y	Done	Participating in the racing industry	Actively racing/training	NA	NA	NA	NA	NA	NA	NA	NA	NA	NA	NA	NA		NA	NA	Spelling	Temporary	N
657	5	NM	Y	Done	Participating in the racing industry	Actively racing/training	NA	NA	NA	NA	NA	NA	NA	NA	NA	NA	NA	NA		NA	NA	Spelling	Temporary	N
679	5	NM	Y	Done	Participating in the racing industry	Actively racing/training	NA	NA	NA	NA	NA	NA	NA	NA	NA	NA	NA	NA		NA	NA	Transferred	Temporary	N
694	5	NM	Y	Done	Participating in the racing industry	Actively racing/training	NA	NA	NA	NA	NA	NA	NA	NA	NA	NA	NA	NA		NA	NA	Active	Temporary	Y
701	5	NM	Y	Done	Participating in the racing industry	Actively racing/training	NA	NA	NA	NA	NA	NA	NA	NA	NA	NA	NA	NA		NA	NA	Spelling	Temporary	N
704	5	NM	Y	Done	Participating in the racing industry	Actively racing/training	NA	NA	NA	NA	NA	NA	NA	NA	NA	NA	NA	NA		NA	NA	Active	Temporary	Y
717	5	NM	Y	Done	Participating in the racing industry	Actively racing/training	NA	NA	NA	NA	NA	NA	NA	NA	NA	NA	NA	NA		NA	NA	Active	Temporary	Y
718	5	NM	Y	Done	Participating in the racing industry	Actively racing/training	NA	NA	NA	NA	NA	NA	NA	NA	NA	NA	NA	NA		NA	NA	Spelling	Temporary	N
722	5	NM	Y	Done	Participating in the racing industry	Actively racing/training	NA	NA	NA	NA	NA	NA	NA	NA	NA	NA	NA	NA		NA	NA	Active	Temporary	Y
724	5	NM	Y	Done	Participating in the racing industry	Actively racing/training	NA	NA	NA	NA	NA	NA	NA	NA	NA	NA	NA	NA		NA	NA	Transferred	Temporary	N
731	5	NM	Y	Done	Participating in the racing industry	Actively racing/training	NA	NA	NA	NA	NA	NA	NA	NA	NA	NA	NA	NA		NA	NA	Active	Temporary	Y
742	5	NM	Y	Done	Participating in the racing industry	Actively racing/training	NA	NA	NA	NA	NA	NA	NA	NA	NA	NA	NA	NA		NA	NA	Transferred	Temporary	N
748	5	NM	Y	Done	Participating in the racing industry	Actively racing/training	NA	NA	NA	NA	NA	NA	NA	NA	NA	NA	NA	NA		NA	NA	Active	Temporary	Y
749	5	NM	Y	Done	Participating in the racing industry	Actively racing/training	NA	NA	NA	NA	NA	NA	NA	NA	NA	NA	NA	NA		NA	NA	Transferred	Temporary	N
788	5	NM	Y	Done	Participating in the racing industry	Actively racing/training	NA	NA	NA	NA	NA	NA	NA	NA	NA	NA	NA	NA		NA	NA	Active	Temporary	Y
790	5	NM	Y	Done	Participating in the racing industry	Actively racing/training	NA	NA	NA	NA	NA	NA	NA	NA	NA	NA	NA	NA		NA	NA	Spelling	Temporary	N
795	5	NM	Y	Done	Participating in the racing industry	Actively racing/training	NA	NA	NA	NA	NA	NA	NA	NA	NA	NA	NA	NA		NA	NA	Spelling	Temporary	N
796	5	NM	Y	Done	Participating in the racing industry	Actively racing/training	NA	NA	NA	NA	NA	NA	NA	NA	NA	NA	NA	NA		NA	NA	Active	Temporary	Y
805	5	NM	Y	Done	Participating in the racing industry	Actively racing/training	NA	NA	NA	NA	NA	NA	NA	NA	NA	NA	NA	NA		NA	NA	Transferred	Temporary	N
818	5	NM	Y	Done	Participating in the racing industry	Actively racing/training	NA	NA	NA	NA	NA	NA	NA	NA	NA	NA	NA	NA		NA	NA	Spelling	Temporary	N
819	5	NM	Y	Done	Participating in the racing industry	Actively racing/training	NA	NA	NA	NA	NA	NA	NA	NA	NA	NA	NA	NA		NA	NA	Spelling	Temporary	N
822	5	NM	Y	Done	Participating in the racing industry	Actively racing/training	NA	NA	NA	NA	NA	NA	NA	NA	NA	NA	NA	NA		NA	NA	Active	Temporary	Y
841	5	NM	Y	Done	Participating in the racing industry	Actively racing/training	NA	NA	NA	NA	NA	NA	NA	NA	NA	NA	NA	NA		NA	NA	Transferred	Temporary	N
843	5	NM	Y	Done	Participating in the racing industry	Actively racing/training	NA	NA	NA	NA	NA	NA	NA	NA	NA	NA	NA	NA		NA	NA	Spelling	Temporary	N
849	5	NM	Y	Done	Participating in the racing industry	Actively racing/training	NA	NA	NA	NA	NA	NA	NA	NA	NA	NA	NA	NA		NA	NA	Spelling	Temporary	N
852	5	NM	Y	Done	Participating in the racing industry	Actively racing/training	NA	NA	NA	NA	NA	NA	NA	NA	NA	NA	NA	NA		NA	NA	Spelling	Temporary	N
857	5	NM	Y	Done	Participating in the racing industry	Actively racing/training	NA	NA	NA	NA	NA	NA	NA	NA	NA	NA	NA	NA		NA	NA	Active	Temporary	Y
864	5	NM	Y	Done	Participating in the racing industry	Actively racing/training	NA	NA	NA	NA	NA	NA	NA	NA	NA	NA	NA	NA		NA	NA	Active	Temporary	Y
884	5	NM	Y	Done	Participating in the racing industry	Actively racing/training	NA	NA	NA	NA	NA	NA	NA	NA	NA	NA	NA	NA		NA	NA	Spelling	Temporary	N
888	5	NM	Y	Done	Participating in the racing industry	Actively racing/training	NA	NA	NA	NA	NA	NA	NA	NA	NA	NA	NA	NA		NA	NA	Spelling	Temporary	N
892	5	NM	Y	Done	Participating in the racing industry	Actively racing/training	NA	NA	NA	NA	NA	NA	NA	NA	NA	NA	NA	NA		NA	NA	Active-Non Stable Training	Temporary	N
906	5	NM	Y	Done	Participating in the racing industry	Actively racing/training	NA	NA	NA	NA	NA	NA	NA	NA	NA	NA	NA	NA		NA	NA	Spelling	Temporary	N
910	5	NM	Y	Done	Participating in the racing industry	Actively racing/training	NA	NA	NA	NA	NA	NA	NA	NA	NA	NA	NA	NA		NA	NA	Spelling	Temporary	N
941	5	NM	Y	Done	Participating in the racing industry	Actively racing/training	NA	NA	NA	NA	NA	NA	NA	NA	NA	NA	NA	NA		NA	NA	Spelling	Temporary	N
953	5	NM	Y	Done	Participating in the racing industry	Actively racing/training	NA	NA	NA	NA	NA	NA	NA	NA	NA	NA	NA	NA		NA	NA	Spelling	Temporary	N
995	5	NM	Y	Done	Participating in the racing industry	Actively racing/training	NA	NA	NA	NA	NA	NA	NA	NA	NA	NA	NA	NA		NA	NA	Spelling	Temporary	N
997	5	NM	Y	Done	Participating in the racing industry	Actively racing/training	NA	NA	NA	NA	NA	NA	NA	NA	NA	NA	NA	NA		NA	NA	Active	Temporary	Y
1011	5	NM	Y	Done	Participating in the racing industry	Actively racing/training	NA	NA	NA	NA	NA	NA	NA	NA	NA	NA	NA	NA		NA	NA	Spelling	Temporary	N
1015	5	NM	Y	Done	Participating in the racing industry	Actively racing/training	NA	NA	NA	NA	NA	NA	NA	NA	NA	NA	NA	NA		NA	NA	Transferred	Temporary	N
1025	5	NM	Y	Done	Participating in the racing industry	Actively racing/training	NA	NA	NA	NA	NA	NA	NA	NA	NA	NA	NA	NA		NA	NA	Active	Temporary	Y
1032	5	NM	Y	Done	Participating in the racing industry	Actively racing/training	NA	NA	NA	NA	NA	NA	NA	NA	NA	NA	NA	NA		NA	NA	Active	Temporary	Y
1067	5	NM	Y	Done	Participating in the racing industry	Actively racing/training	NA	NA	NA	NA	NA	NA	NA	NA	NA	NA	NA	NA		NA	NA	Spelling	Temporary	N
1458	5	NM	Y	Done	Participating in the racing industry	Actively racing/training	NA	NA	NA	NA	NA	NA	NA	NA	NA	NA	NA	NA		NA	NA	Spelling	Temporary	N
1594	5	NM	Y	Done	Participating in the racing industry	Actively racing/training	NA	NA	NA	NA	NA	NA	NA	NA	NA	NA	NA	NA		NA	NA	Spelling	Temporary	N
1881	5	NM	Y	Done	Participating in the racing industry	Actively racing/training	NA	NA	NA	NA	NA	NA	NA	NA	NA	NA	NA	NA		NA	NA	Active	Temporary	Y
1943	5	NM	Y	Done	Participating in the racing industry	Actively racing/training	NA	NA	NA	NA	NA	NA	NA	NA	NA	NA	NA	NA		NA	NA	Active	Temporary	Y
2132	5	NM	Y	Done	Participating in the racing industry	Actively racing/training	NA	NA	NA	NA	NA	NA	NA	NA	NA	NA	NA	NA		NA	NA	Spelling	Temporary	N
2371	5	NM	Y	Done	Participating in the racing industry	Actively racing/training	NA	NA	NA	NA	NA	NA	NA	NA	NA	NA	NA	NA		NA	NA	Transferred	Temporary	N
2372	5	NM	Y	Done	Participating in the racing industry	Actively racing/training	NA	NA	NA	NA	NA	NA	NA	NA	NA	NA	NA	NA		NA	NA	Active	Temporary	Y
370	6	NM	Y	Done	Participating in the racing industry	Actively racing/training	NA	NA	NA	NA	NA	NA	NA	NA	NA	NA	NA	NA		NA	NA	Spelling	Temporary	N
379	6	NM	Y	Done	Participating in the racing industry	Actively racing/training	NA	NA	NA	NA	NA	NA	NA	NA	NA	NA	NA	NA		NA	NA	Active	Temporary	Y
423	6	NM	Y	Done	Participating in the racing industry	Actively racing/training	NA	NA	NA	NA	NA	NA	NA	NA	NA	NA	NA	NA		NA	NA	Active-Non Stable Training	Temporary	N
444	6	NM	Y	Done	Participating in the racing industry	Actively racing/training	NA	NA	NA	NA	NA	NA	NA	NA	NA	NA	NA	NA		NA	NA	Active	Temporary	Y
456	6	NM	Y	Done	Participating in the racing industry	Actively racing/training	NA	NA	NA	NA	NA	NA	NA	NA	NA	NA	NA	NA		NA	NA	Active	Temporary	Y
463	6	NM	Y	Done	Participating in the racing industry	Actively racing/training	NA	NA	NA	NA	NA	NA	NA	NA	NA	NA	NA	NA		NA	NA	Active	Temporary	Y
465	6	NM	Y	Done	Participating in the racing industry	Actively racing/training	NA	NA	NA	NA	NA	NA	NA	NA	NA	NA	NA	NA		NA	NA	Active	Temporary	Y
484	6	NM	Y	Done	Participating in the racing industry	Actively racing/training	NA	NA	NA	NA	NA	NA	NA	NA	NA	NA	NA	NA		NA	NA	Active	Temporary	Y
519	6	NM	Y	Done	Participating in the racing industry	Actively racing/training	NA	NA	NA	NA	NA	NA	NA	NA	NA	NA	NA	NA		NA	NA	Retired	Permanent	N
521	6	NM	Y	Done	Participating in the racing industry	Actively racing/training	NA	NA	NA	NA	NA	NA	NA	NA	NA	NA	NA	NA		NA	NA	Spelling	Temporary	N
530	6	NM	Y	Done	Participating in the racing industry	Actively racing/training	NA	NA	NA	NA	NA	NA	NA	NA	NA	NA	NA	NA		NA	NA	Spelling	Temporary	N
579	6	NM	Y	Done	Participating in the racing industry	Actively racing/training	NA	NA	NA	NA	NA	NA	NA	NA	NA	NA	NA	NA		NA	NA	Active	Temporary	Y
593	6	NM	Y	Done	Participating in the racing industry	Actively racing/training	NA	NA	NA	NA	NA	NA	NA	NA	NA	NA	NA	NA		NA	NA	Active	Temporary	Y
598	6	NM	Y	Done	Participating in the racing industry	Actively racing/training	NA	NA	NA	NA	NA	NA	NA	NA	NA	NA	NA	NA		NA	NA	Active	Temporary	Y
628	6	NM	Y	Done	Participating in the racing industry	Actively racing/training	NA	NA	NA	NA	NA	NA	NA	NA	NA	NA	NA	NA		NA	NA	Spelling	Temporary	N
648	6	NM	Y	Done	Participating in the racing industry	Actively racing/training	NA	NA	NA	NA	NA	NA	NA	NA	NA	NA	NA	NA		NA	NA	Spelling	Temporary	N
654	6	NM	Y	Done	Participating in the racing industry	Actively racing/training	NA	NA	NA	NA	NA	NA	NA	NA	NA	NA	NA	NA		NA	NA	Transferred	Temporary	N
668	6	NM	Y	Done	Participating in the racing industry	Actively racing/training	NA	NA	NA	NA	NA	NA	NA	NA	NA	NA	NA	NA		NA	NA	Transferred	Temporary	N
1072	6	NM	Y	Done	Participating in the racing industry	Actively racing/training	NA	NA	NA	NA	NA	NA	NA	NA	NA	NA	NA	NA		NA	NA	Spelling	Temporary	N
1266	6	NM	Y	Done	Participating in the racing industry	Actively racing/training	NA	NA	NA	NA	NA	NA	NA	NA	NA	NA	NA	NA		NA	NA	Active	Temporary	Y
1992	6	NM	Y	Done	Participating in the racing industry	Actively racing/training	NA	NA	NA	NA	NA	NA	NA	NA	NA	NA	NA	NA		NA	NA	Spelling	Temporary	N
2394	6	NM	Y	Done	Participating in the racing industry	Actively racing/training	NA	NA	NA	NA	NA	NA	NA	NA	NA	NA	NA	NA		NA	NA	Spelling	Temporary	N
2419	6	NM	Y	Done	Participating in the racing industry	Actively racing/training	NA	NA	NA	NA	NA	NA	NA	NA	NA	NA	NA	NA		NA	NA	Transferred	Temporary	N
157	7	NM	Y	Done	Participating in the racing industry	Actively racing/training	NA	NA	NA	NA	NA	NA	NA	NA	NA	NA	NA	NA		NA	NA	Active-Non Stable Training	Temporary	N
159	7	NM	Y	Done	Participating in the racing industry	Actively racing/training	NA	NA	NA	NA	NA	NA	NA	NA	NA	NA	NA	NA		Exercising- Race	NA	Active	Temporary	Y
165	7	NM	Y	Done	Participating in the racing industry	Actively racing/training	NA	NA	NA	NA	NA	NA	NA	NA	NA	NA	NA	NA		NA	NA	Retired	Permanent	N
203	7	NM	Y	Done	Participating in the racing industry	Actively racing/training	NA	NA	NA	NA	NA	NA	NA	NA	NA	NA	NA	NA		NA	NA	Active	Temporary	Y
223	7	NM	Y	Done	Participating in the racing industry	Actively racing/training	NA	NA	NA	NA	NA	NA	NA	NA	NA	NA	NA	NA		NA	NA	Spelling	Temporary	N
257	7	NM	Y	Done	Participating in the racing industry	Actively racing/training	NA	NA	NA	NA	NA	NA	NA	NA	NA	NA	NA	NA		NA	NA	Active	Temporary	Y
263	7	NM	Y	Done	Participating in the racing industry	Actively racing/training	NA	NA	NA	NA	NA	NA	NA	NA	NA	NA	NA	NA		NA	NA	Retired	Permanent	N
273	7	NM	Y	Done	Participating in the racing industry	Actively racing/training	NA	NA	NA	NA	NA	NA	NA	NA	NA	NA	NA	NA		NA	NA	Spelling	Temporary	N
278	7	NM	Y	Done	Participating in the racing industry	Actively racing/training	NA	NA	NA	NA	NA	NA	NA	NA	NA	NA	NA	NA		NA	NA	Spelling	Temporary	N
297	7	NM	Y	Done	Participating in the racing industry	Actively racing/training	NA	NA	NA	NA	NA	NA	NA	NA	NA	NA	NA	NA		NA	NA	Active	Temporary	Y
317	7	NM	Y	Done	Participating in the racing industry	Actively racing/training	NA	NA	NA	NA	NA	NA	NA	NA	NA	NA	NA	NA		NA	NA	Active	Temporary	Y
318	7	NM	Y	Done	Participating in the racing industry	Actively racing/training	NA	NA	NA	NA	NA	NA	NA	NA	NA	NA	NA	NA		NA	NA	Active-Non Stable Training	Temporary	N
341	7	NM	Y	Done	Participating in the racing industry	Actively racing/training	NA	NA	NA	NA	NA	NA	NA	NA	NA	NA	NA	NA		NA	NA	Spelling	Temporary	N
344	7	NM	Y	Done	Participating in the racing industry	Actively racing/training	NA	NA	NA	NA	NA	NA	NA	NA	NA	NA	NA	NA		NA	NA	Active-Non Stable Training	Temporary	N
356	7	NM	Y	Done	Participating in the racing industry	Actively racing/training	NA	NA	NA	NA	NA	NA	NA	NA	NA	NA	NA	NA		NA	NA	Active	Temporary	Y
357	7	NM	Y	Done	Participating in the racing industry	Actively racing/training	NA	NA	NA	NA	NA	NA	NA	NA	NA	NA	NA	NA		NA	NA	Spelling	Temporary	N
362	7	NM	Y	Done	Participating in the racing industry	Actively racing/training	NA	NA	NA	NA	NA	NA	NA	NA	NA	NA	NA	NA		NA	NA	Active	Temporary	Y
1913	7	NM	Y	Done	Participating in the racing industry	Actively racing/training	NA	NA	NA	NA	NA	NA	NA	NA	NA	NA	NA	NA		NA	NA	Active	Temporary	Y
2402	7	NM	Y	Done	Participating in the racing industry	Actively racing/training	NA	NA	NA	NA	NA	NA	NA	NA	NA	NA	NA	NA		NA	NA	Active	Temporary	Y
60	8	NM	Y	Done	Participating in the racing industry	Actively racing/training	NA	NA	NA	NA	NA	NA	NA	NA	NA	NA	NA	NA		NA	NA	Spelling	Temporary	N
90	8	NM	Y	Done	Participating in the racing industry	Actively racing/training	NA	NA	NA	NA	NA	NA	NA	NA	NA	NA	NA	NA		NA	NA	Spelling	Temporary	N
98	8	NM	Y	Done	Participating in the racing industry	Actively racing/training	NA	NA	NA	NA	NA	NA	NA	NA	NA	NA	NA	NA		NA	NA	Active	Temporary	Y
104	8	NM	Y	Done	Participating in the racing industry	Actively racing/training	NA	NA	NA	NA	NA	NA	NA	NA	NA	NA	NA	NA		NA	NA	Transferred	Temporary	N
105	8	NM	Y	Done	Participating in the racing industry	Actively racing/training	NA	NA	NA	NA	NA	NA	NA	NA	NA	NA	NA	NA		NA	NA	Active	Temporary	Y
130	8	NM	Y	Done	Participating in the racing industry	Actively racing/training	NA	NA	NA	NA	NA	NA	NA	NA	NA	NA	NA	NA		NA	NA	Active	Temporary	Y
132	8	NM	Y	Done	Participating in the racing industry	Actively racing/training	NA	NA	NA	NA	NA	NA	NA	NA	NA	NA	NA	NA		NA	NA	Active	Temporary	Y
136	8	NM	Y	Done	Participating in the racing industry	Actively racing/training	NA	NA	NA	NA	NA	NA	NA	NA	NA	NA	NA	NA		NA	NA	Active	Temporary	Y
1068	8	NM	Y	Done	Participating in the racing industry	Actively racing/training	NA	NA	NA	NA	NA	NA	NA	NA	NA	NA	NA	NA		NA	NA	Active	Temporary	Y
45	9	NM	Y	Done	Participating in the racing industry	Actively racing/training	NA	NA	NA	NA	NA	NA	NA	NA	NA	NA	NA	NA		NA	NA	Active	Temporary	Y
50	9	NM	Y	Done	Participating in the racing industry	Actively racing/training	NA	NA	NA	NA	NA	NA	NA	NA	NA	NA	NA	NA		NA	NA	Transferred	Temporary	N
4	10	NM	Y	Done	Participating in the racing industry	Actively racing/training	NA	NA	NA	NA	NA	NA	NA	NA	NA	NA	NA	NA		NA	NA	Active	Temporary	Y
3	11	NM	Y	Done	Participating in the racing industry	Actively racing/training	NA	NA	NA	NA	NA	NA	NA	NA	NA	NA	NA	NA		NA	NA	Active	Temporary	Y
1622	3	F	Y	Done	Other	Exported-China	NA	NA	NA	NA	NA	NA	NA	NA	NA	NA	NA	NA		NA	9/08/2018	Retired	Permanent	N
1851	3	F	Y	Done	Other	Exported-China	NA	NA	NA	NA	NA	NA	NA	NA	NA	NA	NA	NA		NA	9/08/2018	Transferred	Temporary	N
1365	4	F	Y	Done	Other	Exported-China	NA	NA	NA	NA	NA	NA	NA	NA	NA	NA	NA	NA		NA	2018-13-01	Active	Temporary	Y
2465	4	F	Y	Done	Other	Exported-China	NA	NA	NA	NA	NA	NA	NA	NA	NA	NA	NA	NA		NA	8/04/2018	Retired	Permanent	N
1882	3	M	Y	Done	Other	Exported-China	NA	NA	NA	NA	NA	NA	NA	NA	NA	NA	NA	NA		NA	2018-20-01	Transferred	Temporary	N
2067	2	NM	Y	Done	Other	Exported-Hong Kong	NA	NA	NA	NA	NA	NA	NA	NA	NA	NA	NA	NA		NA	2018-23-12	Active	Temporary	Y
1737	3	NM	Y	Done	Other	Exported-Hong Kong	NA	NA	NA	NA	NA	NA	NA	NA	NA	NA	NA	NA		NA	2018-20-08	Transferred	Temporary	N
1873	3	NM	Y	Done	Other	Exported-Hong Kong	NA	NA	NA	NA	NA	NA	NA	NA	NA	NA	NA	NA		NA	2018-16-04	Spelling	Temporary	N
1412	4	NM	Y	Done	Other	Exported-Hong Kong	NA	NA	NA	NA	NA	NA	NA	NA	NA	NA	NA	NA		NA	2017-18-12	Transferred	Temporary	N
2476	3	F	Y	Done	Other	Exported-Japan	NA	NA	NA	NA	NA	NA	NA	NA	NA	NA	NA	NA		NA	2018-24-09	Spelling	Temporary	N
2383	4	F	Y	Done	Other	Exported-Macau	NA	NA	NA	NA	NA	NA	NA	NA	NA	NA	NA	NA		NA	2018-29-01	Active	Temporary	Y
2172	2	NM	Y	Done	Other	Exported-Macau	NA	NA	NA	NA	NA	NA	NA	NA	NA	NA	NA	NA		NA	9/10/2018	Spelling	Temporary	N
2400	3	F	Y	Done	Other	Exported-New Zealand	NA	NA	NA	NA	NA	NA	NA	NA	NA	NA	NA	NA		NA	2018-25-09	Spelling	Temporary	N
1574	4	F	Y	Done	Other	Exported-New Zealand	NA	NA	NA	NA	NA	NA	NA	NA	NA	NA	NA	NA		NA	4/12/2018	Transferred	Temporary	N
1686	4	F	Y	Done	Other	Exported-New Zealand	NA	NA	NA	NA	NA	NA	NA	NA	NA	NA	NA	NA		NA	2018-16-12	Transferred	Temporary	N
996	5	F	Y	Done	Other	Exported-New Zealand	NA	NA	NA	NA	NA	NA	NA	NA	NA	NA	NA	NA		NA	10/12/2017	Transferred	Temporary	N
1564	5	F	Y	Done	Other	Exported-New Zealand	NA	NA	NA	NA	NA	NA	NA	NA	NA	NA	NA	NA		NA	2/01/2018	Active	Temporary	Y
1136	6	F	Y	Done	Other	Exported-New Zealand	NA	NA	NA	NA	NA	NA	NA	NA	NA	NA	NA	NA		NA	2018-30-10	Retired	Permanent	N
1361	6	F	Y	Done	Other	Exported-New Zealand	NA	NA	NA	NA	NA	NA	NA	NA	NA	NA	NA	NA		NA	2018-26-04	Transferred	Temporary	N
920	5	NM	Y	Done	Other	Exported-New Zealand	NA	NA	NA	NA	NA	NA	NA	NA	NA	NA	NA	NA		NA	NA	Transferred	Temporary	N
2221	2	F	Y	Done	Other	Exported-Singapore	NA	NA	NA	NA	NA	NA	NA	NA	NA	NA	NA	NA		NA	2018-26-11	Spelling	Temporary	N
1678	3	F	Y	Done	Other	Exported-Singapore	NA	NA	NA	NA	NA	NA	NA	NA	NA	NA	NA	NA		NA	NA	Transferred	Temporary	N
1397	4	F	Y	Done	Other	Exported-Singapore	NA	NA	NA	NA	NA	NA	NA	NA	NA	NA	NA	NA		NA	2018-18-06	Transferred	Temporary	N
2057	3	M	Y	Done	Other	Exported-Singapore	NA	NA	NA	NA	NA	NA	NA	NA	NA	NA	NA	NA		NA	2018-29-01	Transferred	Temporary	N
2235	2	NM	Y	Done	Other	Exported-Singapore	NA	NA	NA	NA	NA	NA	NA	NA	NA	NA	NA	NA		NA	2018-17-12	Spelling	Temporary	N
1820	3	NM	Y	Done	Other	Exported-Singapore	NA	NA	NA	NA	NA	NA	NA	NA	NA	NA	NA	NA		NA	2018-26-03	Active	Temporary	Y
1879	3	NM	Y	Done	Other	Exported-Singapore	NA	NA	NA	NA	NA	NA	NA	NA	NA	NA	NA	NA		NA	2018-21-05	Transferred	Temporary	N
1786	3	F	Y	Done	Other	Exported-Thailand	NA	NA	NA	NA	NA	NA	NA	NA	NA	NA	NA	NA		NA	2018-17-09	Transferred	Temporary	N
588	6	F	Y	Done	Other	Exported-Thailand	NA	NA	NA	NA	NA	NA	NA	NA	NA	NA	NA	NA		NA	3/05/2018	Active	Temporary	Y
1923	3	M	Y	Done	Other	Exported-Thailand	NA	NA	NA	NA	NA	NA	NA	NA	NA	NA	NA	NA		NA	NA	Transferred	Temporary	N
1657	3	F	Y	Done	Other	Exported-USA	NA	NA	NA	NA	NA	NA	NA	NA	NA	NA	NA	NA		NA	2018-15-09	Transferred	Temporary	N
2041	3	M	Y	Done	Other	Exported-USA	NA	NA	NA	NA	NA	NA	NA	NA	NA	NA	NA	NA		NA	2/03/2018	Transferred	Temporary	N
2428	1	F	N	Contact- message	NA	NA	NA	NA	NA	NA	NA	NA	NA	NA	NA	NA	NA	NA	NA	NA	NA	NA	NA	NA
2437	1	F	N	Contact- no message	NA	NA	NA	NA	NA	NA	NA	NA	NA	NA	NA	NA	NA	NA	NA	NA	NA	NA	NA	NA
2427	1	F	N	NA	NA	NA	NA	NA	NA	NA	NA	NA	NA	NA	NA	NA	NA	NA	NA	NA	NA	NA	NA	NA
2458	1	F	N	Opt out	NA	NA	NA	NA	NA	NA	NA	NA	NA	NA	NA	NA	NA	NA	NA	NA	NA	NA	NA	NA
2466	1	F	N	Opt out	NA	NA	NA	NA	NA	NA	NA	NA	NA	NA	NA	NA	NA	NA	NA	NA	NA	NA	NA	NA
2406	1	F	N	Will call back	NA	NA	NA	NA	NA	NA	NA	NA	NA	NA	NA	NA	NA	NA	NA	NA	NA	NA	NA	NA
2416	1	F	N	Will call back	NA	NA	NA	NA	NA	NA	NA	NA	NA	NA	NA	NA	NA	NA	NA	NA	NA	NA	NA	NA
2429	1	F	N	Will call back	NA	NA	NA	NA	NA	NA	NA	NA	NA	NA	NA	NA	NA	NA	NA	NA	NA	NA	NA	NA
2436	1	F	N	Will call back	NA	NA	NA	NA	NA	NA	NA	NA	NA	NA	NA	NA	NA	NA	NA	NA	NA	NA	NA	NA
2118	2	F	N	Contact- message	NA	NA	NA	NA	NA	NA	NA	NA	NA	NA	NA	NA	NA	NA	NA	NA	NA	NA	NA	NA
2216	2	F	N	Contact- message	NA	NA	NA	NA	NA	NA	NA	NA	NA	NA	NA	NA	NA	NA	NA	NA	NA	NA	NA	NA
2240	2	F	N	Contact- message	NA	NA	NA	NA	NA	NA	NA	NA	NA	NA	NA	NA	NA	NA	NA	NA	NA	NA	NA	NA
2274	2	F	N	Contact- message	NA	NA	NA	NA	NA	NA	NA	NA	NA	NA	NA	NA	NA	NA	NA	NA	NA	NA	NA	NA
2290	2	F	N	Contact- message	NA	NA	NA	NA	NA	NA	NA	NA	NA	NA	NA	NA	NA	NA	NA	NA	NA	NA	NA	NA
2321	2	F	N	Contact- message	NA	NA	NA	NA	NA	NA	NA	NA	NA	NA	NA	NA	NA	NA	NA	NA	NA	NA	NA	NA
2369	2	F	N	Contact- message	NA	NA	NA	NA	NA	NA	NA	NA	NA	NA	NA	NA	NA	NA	NA	NA	NA	NA	NA	NA
2088	2	F	N	Disqualified or Indisposed	NA	NA	NA	NA	NA	NA	NA	NA	NA	NA	NA	NA	NA	NA	NA	NA	NA	NA	NA	NA
2251	2	F	N	Disqualified or Indisposed	NA	NA	NA	NA	NA	NA	NA	NA	NA	NA	NA	NA	NA	NA	NA	NA	NA	NA	NA	NA
2473	2	F	N	No contact details	NA	NA	NA	NA	NA	NA	NA	NA	NA	NA	NA	NA	NA	NA	NA	NA	NA	NA	NA	NA
2211	2	F	N	Opt out	NA	NA	NA	NA	NA	NA	NA	NA	NA	NA	NA	NA	NA	NA	NA	NA	NA	NA	NA	NA
2058	2	F	N	Will call back	NA	NA	NA	NA	NA	NA	NA	NA	NA	NA	NA	NA	NA	NA	NA	NA	NA	NA	NA	NA
2115	2	F	N	Will call back	NA	NA	NA	NA	NA	NA	NA	NA	NA	NA	NA	NA	NA	NA	NA	NA	NA	NA	NA	NA
2119	2	F	N	Will call back	NA	NA	NA	NA	NA	NA	NA	NA	NA	NA	NA	NA	NA	NA	NA	NA	NA	NA	NA	NA
2141	2	F	N	Will call back	NA	NA	NA	NA	NA	NA	NA	NA	NA	NA	NA	NA	NA	NA	NA	NA	NA	NA	NA	NA
2153	2	F	N	Will call back	NA	NA	NA	NA	NA	NA	NA	NA	NA	NA	NA	NA	NA	NA	NA	NA	NA	NA	NA	NA
2160	2	F	N	Will call back	NA	NA	NA	NA	NA	NA	NA	NA	NA	NA	NA	NA	NA	NA	NA	NA	NA	NA	NA	NA
2162	2	F	N	Will call back	NA	NA	NA	NA	NA	NA	NA	NA	NA	NA	NA	NA	NA	NA	NA	NA	NA	NA	NA	NA
2198	2	F	N	Will call back	NA	NA	NA	NA	NA	NA	NA	NA	NA	NA	NA	NA	NA	NA	NA	NA	NA	NA	NA	NA
2231	2	F	N	Will call back	NA	NA	NA	NA	NA	NA	NA	NA	NA	NA	NA	NA	NA	NA	NA	NA	NA	NA	NA	NA
2232	2	F	N	Will call back	NA	NA	NA	NA	NA	NA	NA	NA	NA	NA	NA	NA	NA	NA	NA	NA	NA	NA	NA	NA
2303	2	F	N	Will call back	NA	NA	NA	NA	NA	NA	NA	NA	NA	NA	NA	NA	NA	NA	NA	NA	NA	NA	NA	NA
2334	2	F	N	Will call back	NA	NA	NA	NA	NA	NA	NA	NA	NA	NA	NA	NA	NA	NA	NA	NA	NA	NA	NA	NA
2412	2	F	N	Will call back	NA	NA	NA	NA	NA	NA	NA	NA	NA	NA	NA	NA	NA	NA	NA	NA	NA	NA	NA	NA
1601	3	F	N	Contact- message	NA	NA	NA	NA	NA	NA	NA	NA	NA	NA	NA	NA	NA	NA	NA	NA	NA	NA	NA	NA
1675	3	F	N	Contact- message	NA	NA	NA	NA	NA	NA	NA	NA	NA	NA	NA	NA	NA	NA	NA	NA	NA	NA	NA	NA
1684	3	F	N	Contact- message	NA	NA	NA	NA	NA	NA	NA	NA	NA	NA	NA	NA	NA	NA	NA	NA	NA	NA	NA	NA
1704	3	F	N	Contact- message	NA	NA	NA	NA	NA	NA	NA	NA	NA	NA	NA	NA	NA	NA	NA	NA	NA	NA	NA	NA
1723	3	F	N	Contact- message	NA	NA	NA	NA	NA	NA	NA	NA	NA	NA	NA	NA	NA	NA	NA	NA	NA	NA	NA	NA
1741	3	F	N	Contact- message	NA	NA	NA	NA	NA	NA	NA	NA	NA	NA	NA	NA	NA	NA	NA	NA	NA	NA	NA	NA
1752	3	F	N	Contact- message	NA	NA	NA	NA	NA	NA	NA	NA	NA	NA	NA	NA	NA	NA	NA	NA	NA	NA	NA	NA
1770	3	F	N	Contact- message	NA	NA	NA	NA	NA	NA	NA	NA	NA	NA	NA	NA	NA	NA	NA	NA	NA	NA	NA	NA
1778	3	F	N	Contact- message	NA	NA	NA	NA	NA	NA	NA	NA	NA	NA	NA	NA	NA	NA	NA	NA	NA	NA	NA	NA
1788	3	F	N	Contact- message	NA	NA	NA	NA	NA	NA	NA	NA	NA	NA	NA	NA	NA	NA	NA	NA	NA	NA	NA	NA
1790	3	F	N	Contact- message	NA	NA	NA	NA	NA	NA	NA	NA	NA	NA	NA	NA	NA	NA	NA	NA	NA	NA	NA	NA
1824	3	F	N	Contact- message	NA	NA	NA	NA	NA	NA	NA	NA	NA	NA	NA	NA	NA	NA	NA	NA	NA	NA	NA	NA
1858	3	F	N	Contact- message	NA	NA	NA	NA	NA	NA	NA	NA	NA	NA	NA	NA	NA	NA	NA	NA	NA	NA	NA	NA
1874	3	F	N	Contact- message	NA	NA	NA	NA	NA	NA	NA	NA	NA	NA	NA	NA	NA	NA	NA	NA	NA	NA	NA	NA
1878	3	F	N	Contact- message	NA	NA	NA	NA	NA	NA	NA	NA	NA	NA	NA	NA	NA	NA	NA	NA	NA	NA	NA	NA
1880	3	F	N	Contact- message	NA	NA	NA	NA	NA	NA	NA	NA	NA	NA	NA	NA	NA	NA	NA	NA	NA	NA	NA	NA
1895	3	F	N	Contact- message	NA	NA	NA	NA	NA	NA	NA	NA	NA	NA	NA	NA	NA	NA	NA	NA	NA	NA	NA	NA
1958	3	F	N	Contact- message	NA	NA	NA	NA	NA	NA	NA	NA	NA	NA	NA	NA	NA	NA	NA	NA	NA	NA	NA	NA
1959	3	F	N	Contact- message	NA	NA	NA	NA	NA	NA	NA	NA	NA	NA	NA	NA	NA	NA	NA	NA	NA	NA	NA	NA
1965	3	F	N	Contact- message	NA	NA	NA	NA	NA	NA	NA	NA	NA	NA	NA	NA	NA	NA	NA	NA	NA	NA	NA	NA
1969	3	F	N	Contact- message	NA	NA	NA	NA	NA	NA	NA	NA	NA	NA	NA	NA	NA	NA	NA	NA	NA	NA	NA	NA
1977	3	F	N	Contact- message	NA	NA	NA	NA	NA	NA	NA	NA	NA	NA	NA	NA	NA	NA	NA	NA	NA	NA	NA	NA
1979	3	F	N	Contact- message	NA	NA	NA	NA	NA	NA	NA	NA	NA	NA	NA	NA	NA	NA	NA	NA	NA	NA	NA	NA
1998	3	F	N	Contact- message	NA	NA	NA	NA	NA	NA	NA	NA	NA	NA	NA	NA	NA	NA	NA	NA	NA	NA	NA	NA
2000	3	F	N	Contact- message	NA	NA	NA	NA	NA	NA	NA	NA	NA	NA	NA	NA	NA	NA	NA	NA	NA	NA	NA	NA
2007	3	F	N	Contact- message	NA	NA	NA	NA	NA	NA	NA	NA	NA	NA	NA	NA	NA	NA	NA	NA	NA	NA	NA	NA
2014	3	F	N	Contact- message	NA	NA	NA	NA	NA	NA	NA	NA	NA	NA	NA	NA	NA	NA	NA	NA	NA	NA	NA	NA
2023	3	F	N	Contact- message	NA	NA	NA	NA	NA	NA	NA	NA	NA	NA	NA	NA	NA	NA	NA	NA	NA	NA	NA	NA
2033	3	F	N	Contact- message	NA	NA	NA	NA	NA	NA	NA	NA	NA	NA	NA	NA	NA	NA	NA	NA	NA	NA	NA	NA
2046	3	F	N	Contact- message	NA	NA	NA	NA	NA	NA	NA	NA	NA	NA	NA	NA	NA	NA	NA	NA	NA	NA	NA	NA
2282	3	F	N	Contact- message	NA	NA	NA	NA	NA	NA	NA	NA	NA	NA	NA	NA	NA	NA	NA	NA	NA	NA	NA	NA
2286	3	F	N	Contact- message	NA	NA	NA	NA	NA	NA	NA	NA	NA	NA	NA	NA	NA	NA	NA	NA	NA	NA	NA	NA
2312	3	F	N	Contact- message	NA	NA	NA	NA	NA	NA	NA	NA	NA	NA	NA	NA	NA	NA	NA	NA	NA	NA	NA	NA
2423	3	F	N	Contact- message	NA	NA	NA	NA	NA	NA	NA	NA	NA	NA	NA	NA	NA	NA	NA	NA	NA	NA	NA	NA
2448	3	F	N	Contact- message	NA	NA	NA	NA	NA	NA	NA	NA	NA	NA	NA	NA	NA	NA	NA	NA	NA	NA	NA	NA
1814	3	F	N	Contact- no message	NA	NA	NA	NA	NA	NA	NA	NA	NA	NA	NA	NA	NA	NA	NA	NA	NA	NA	NA	NA
2047	3	F	N	Contact- no message	NA	NA	NA	NA	NA	NA	NA	NA	NA	NA	NA	NA	NA	NA	NA	NA	NA	NA	NA	NA
1624	3	F	N	Disqualified or Indisposed	NA	NA	NA	NA	NA	NA	NA	NA	NA	NA	NA	NA	NA	NA	NA	NA	NA	NA	NA	NA
1659	3	F	N	Disqualified or Indisposed	NA	NA	NA	NA	NA	NA	NA	NA	NA	NA	NA	NA	NA	NA	NA	NA	NA	NA	NA	NA
1685	3	F	N	Disqualified or Indisposed	NA	NA	NA	NA	NA	NA	NA	NA	NA	NA	NA	NA	NA	NA	NA	NA	NA	NA	NA	NA
1754	3	F	N	Disqualified or Indisposed	NA	NA	NA	NA	NA	NA	NA	NA	NA	NA	NA	NA	NA	NA	NA	NA	NA	NA	NA	NA
1651	3	F	N	Email only	NA	NA	NA	NA	NA	NA	NA	NA	NA	NA	NA	NA	NA	NA	NA	NA	NA	NA	NA	NA
1831	3	F	N	No contact details	NA	NA	NA	NA	NA	NA	NA	NA	NA	NA	NA	NA	NA	NA	NA	NA	NA	NA	NA	NA
1910	3	F	N	No contact details	NA	NA	NA	NA	NA	NA	NA	NA	NA	NA	NA	NA	NA	NA	NA	NA	NA	NA	NA	NA
1730	3	F	N	Opt out	NA	NA	NA	NA	NA	NA	NA	NA	NA	NA	NA	NA	NA	NA	NA	NA	NA	NA	NA	NA
1823	3	F	N	Opt out	NA	NA	NA	NA	NA	NA	NA	NA	NA	NA	NA	NA	NA	NA	NA	NA	NA	NA	NA	NA
1945	3	F	N	Opt out	NA	NA	NA	NA	NA	NA	NA	NA	NA	NA	NA	NA	NA	NA	NA	NA	NA	NA	NA	NA
1628	3	F	N	Will call back	NA	NA	NA	NA	NA	NA	NA	NA	NA	NA	NA	NA	NA	NA	NA	NA	NA	NA	NA	NA
1634	3	F	N	Will call back	NA	NA	NA	NA	NA	NA	NA	NA	NA	NA	NA	NA	NA	NA	NA	NA	NA	NA	NA	NA
1642	3	F	N	Will call back	NA	NA	NA	NA	NA	NA	NA	NA	NA	NA	NA	NA	NA	NA	NA	NA	NA	NA	NA	NA
1669	3	F	N	Will call back	NA	NA	NA	NA	NA	NA	NA	NA	NA	NA	NA	NA	NA	NA	NA	NA	NA	NA	NA	NA
1690	3	F	N	Will call back	NA	NA	NA	NA	NA	NA	NA	NA	NA	NA	NA	NA	NA	NA	NA	NA	NA	NA	NA	NA
1693	3	F	N	Will call back	NA	NA	NA	NA	NA	NA	NA	NA	NA	NA	NA	NA	NA	NA	NA	NA	NA	NA	NA	NA
1705	3	F	N	Will call back	NA	NA	NA	NA	NA	NA	NA	NA	NA	NA	NA	NA	NA	NA	NA	NA	NA	NA	NA	NA
1710	3	F	N	Will call back	NA	NA	NA	NA	NA	NA	NA	NA	NA	NA	NA	NA	NA	NA	NA	NA	NA	NA	NA	NA
1711	3	F	N	Will call back	NA	NA	NA	NA	NA	NA	NA	NA	NA	NA	NA	NA	NA	NA	NA	NA	NA	NA	NA	NA
1712	3	F	N	Will call back	NA	NA	NA	NA	NA	NA	NA	NA	NA	NA	NA	NA	NA	NA	NA	NA	NA	NA	NA	NA
1714	3	F	N	Will call back	NA	NA	NA	NA	NA	NA	NA	NA	NA	NA	NA	NA	NA	NA	NA	NA	NA	NA	NA	NA
1724	3	F	N	Will call back	NA	NA	NA	NA	NA	NA	NA	NA	NA	NA	NA	NA	NA	NA	NA	NA	NA	NA	NA	NA
1744	3	F	N	Will call back	NA	NA	NA	NA	NA	NA	NA	NA	NA	NA	NA	NA	NA	NA	NA	NA	NA	NA	NA	NA
1756	3	F	N	Will call back	NA	NA	NA	NA	NA	NA	NA	NA	NA	NA	NA	NA	NA	NA	NA	NA	NA	NA	NA	NA
1767	3	F	N	Will call back	NA	NA	NA	NA	NA	NA	NA	NA	NA	NA	NA	NA	NA	NA	NA	NA	NA	NA	NA	NA
1779	3	F	N	Will call back	NA	NA	NA	NA	NA	NA	NA	NA	NA	NA	NA	NA	NA	NA	NA	NA	NA	NA	NA	NA
1783	3	F	N	Will call back	NA	NA	NA	NA	NA	NA	NA	NA	NA	NA	NA	NA	NA	NA	NA	NA	NA	NA	NA	NA
1797	3	F	N	Will call back	NA	NA	NA	NA	NA	NA	NA	NA	NA	NA	NA	NA	NA	NA	NA	NA	NA	NA	NA	NA
1801	3	F	N	Will call back	NA	NA	NA	NA	NA	NA	NA	NA	NA	NA	NA	NA	NA	NA	NA	NA	NA	NA	NA	NA
1819	3	F	N	Will call back	NA	NA	NA	NA	NA	NA	NA	NA	NA	NA	NA	NA	NA	NA	NA	NA	NA	NA	NA	NA
1840	3	F	N	Will call back	NA	NA	NA	NA	NA	NA	NA	NA	NA	NA	NA	NA	NA	NA	NA	NA	NA	NA	NA	NA
1938	3	F	N	Will call back	NA	NA	NA	NA	NA	NA	NA	NA	NA	NA	NA	NA	NA	NA	NA	NA	NA	NA	NA	NA
2013	3	F	N	Will call back	NA	NA	NA	NA	NA	NA	NA	NA	NA	NA	NA	NA	NA	NA	NA	NA	NA	NA	NA	NA
2044	3	F	N	Will call back	NA	NA	NA	NA	NA	NA	NA	NA	NA	NA	NA	NA	NA	NA	NA	NA	NA	NA	NA	NA
2060	3	F	N	Will call back	NA	NA	NA	NA	NA	NA	NA	NA	NA	NA	NA	NA	NA	NA	NA	NA	NA	NA	NA	NA
2379	3	F	N	Will call back	NA	NA	NA	NA	NA	NA	NA	NA	NA	NA	NA	NA	NA	NA	NA	NA	NA	NA	NA	NA
1091	4	F	N	Contact- message	NA	NA	NA	NA	NA	NA	NA	NA	NA	NA	NA	NA	NA	NA	NA	NA	NA	NA	NA	NA
1094	4	F	N	Contact- message	NA	NA	NA	NA	NA	NA	NA	NA	NA	NA	NA	NA	NA	NA	NA	NA	NA	NA	NA	NA
1114	4	F	N	Contact- message	NA	NA	NA	NA	NA	NA	NA	NA	NA	NA	NA	NA	NA	NA	NA	NA	NA	NA	NA	NA
1139	4	F	N	Contact- message	NA	NA	NA	NA	NA	NA	NA	NA	NA	NA	NA	NA	NA	NA	NA	NA	NA	NA	NA	NA
1175	4	F	N	Contact- message	NA	NA	NA	NA	NA	NA	NA	NA	NA	NA	NA	NA	NA	NA	NA	NA	NA	NA	NA	NA
1193	4	F	N	Contact- message	NA	NA	NA	NA	NA	NA	NA	NA	NA	NA	NA	NA	NA	NA	NA	NA	NA	NA	NA	NA
1199	4	F	N	Contact- message	NA	NA	NA	NA	NA	NA	NA	NA	NA	NA	NA	NA	NA	NA	NA	NA	NA	NA	NA	NA
1206	4	F	N	Contact- message	NA	NA	NA	NA	NA	NA	NA	NA	NA	NA	NA	NA	NA	NA	NA	NA	NA	NA	NA	NA
1220	4	F	N	Contact- message	NA	NA	NA	NA	NA	NA	NA	NA	NA	NA	NA	NA	NA	NA	NA	NA	NA	NA	NA	NA
1230	4	F	N	Contact- message	NA	NA	NA	NA	NA	NA	NA	NA	NA	NA	NA	NA	NA	NA	NA	NA	NA	NA	NA	NA
1243	4	F	N	Contact- message	NA	NA	NA	NA	NA	NA	NA	NA	NA	NA	NA	NA	NA	NA	NA	NA	NA	NA	NA	NA
1249	4	F	N	Contact- message	NA	NA	NA	NA	NA	NA	NA	NA	NA	NA	NA	NA	NA	NA	NA	NA	NA	NA	NA	NA
1256	4	F	N	Contact- message	NA	NA	NA	NA	NA	NA	NA	NA	NA	NA	NA	NA	NA	NA	NA	NA	NA	NA	NA	NA
1263	4	F	N	Contact- message	NA	NA	NA	NA	NA	NA	NA	NA	NA	NA	NA	NA	NA	NA	NA	NA	NA	NA	NA	NA
1272	4	F	N	Contact- message	NA	NA	NA	NA	NA	NA	NA	NA	NA	NA	NA	NA	NA	NA	NA	NA	NA	NA	NA	NA
1284	4	F	N	Contact- message	NA	NA	NA	NA	NA	NA	NA	NA	NA	NA	NA	NA	NA	NA	NA	NA	NA	NA	NA	NA
1294	4	F	N	Contact- message	NA	NA	NA	NA	NA	NA	NA	NA	NA	NA	NA	NA	NA	NA	NA	NA	NA	NA	NA	NA
1304	4	F	N	Contact- message	NA	NA	NA	NA	NA	NA	NA	NA	NA	NA	NA	NA	NA	NA	NA	NA	NA	NA	NA	NA
1310	4	F	N	Contact- message	NA	NA	NA	NA	NA	NA	NA	NA	NA	NA	NA	NA	NA	NA	NA	NA	NA	NA	NA	NA
1338	4	F	N	Contact- message	NA	NA	NA	NA	NA	NA	NA	NA	NA	NA	NA	NA	NA	NA	NA	NA	NA	NA	NA	NA
1345	4	F	N	Contact- message	NA	NA	NA	NA	NA	NA	NA	NA	NA	NA	NA	NA	NA	NA	NA	NA	NA	NA	NA	NA
1390	4	F	N	Contact- message	NA	NA	NA	NA	NA	NA	NA	NA	NA	NA	NA	NA	NA	NA	NA	NA	NA	NA	NA	NA
1393	4	F	N	Contact- message	NA	NA	NA	NA	NA	NA	NA	NA	NA	NA	NA	NA	NA	NA	NA	NA	NA	NA	NA	NA
1396	4	F	N	Contact- message	NA	NA	NA	NA	NA	NA	NA	NA	NA	NA	NA	NA	NA	NA	NA	NA	NA	NA	NA	NA
1418	4	F	N	Contact- message	NA	NA	NA	NA	NA	NA	NA	NA	NA	NA	NA	NA	NA	NA	NA	NA	NA	NA	NA	NA
1435	4	F	N	Contact- message	NA	NA	NA	NA	NA	NA	NA	NA	NA	NA	NA	NA	NA	NA	NA	NA	NA	NA	NA	NA
1442	4	F	N	Contact- message	NA	NA	NA	NA	NA	NA	NA	NA	NA	NA	NA	NA	NA	NA	NA	NA	NA	NA	NA	NA
1445	4	F	N	Contact- message	NA	NA	NA	NA	NA	NA	NA	NA	NA	NA	NA	NA	NA	NA	NA	NA	NA	NA	NA	NA
1446	4	F	N	Contact- message	NA	NA	NA	NA	NA	NA	NA	NA	NA	NA	NA	NA	NA	NA	NA	NA	NA	NA	NA	NA
1451	4	F	N	Contact- message	NA	NA	NA	NA	NA	NA	NA	NA	NA	NA	NA	NA	NA	NA	NA	NA	NA	NA	NA	NA
1452	4	F	N	Contact- message	NA	NA	NA	NA	NA	NA	NA	NA	NA	NA	NA	NA	NA	NA	NA	NA	NA	NA	NA	NA
1461	4	F	N	Contact- message	NA	NA	NA	NA	NA	NA	NA	NA	NA	NA	NA	NA	NA	NA	NA	NA	NA	NA	NA	NA
1465	4	F	N	Contact- message	NA	NA	NA	NA	NA	NA	NA	NA	NA	NA	NA	NA	NA	NA	NA	NA	NA	NA	NA	NA
1471	4	F	N	Contact- message	NA	NA	NA	NA	NA	NA	NA	NA	NA	NA	NA	NA	NA	NA	NA	NA	NA	NA	NA	NA
1472	4	F	N	Contact- message	NA	NA	NA	NA	NA	NA	NA	NA	NA	NA	NA	NA	NA	NA	NA	NA	NA	NA	NA	NA
1495	4	F	N	Contact- message	NA	NA	NA	NA	NA	NA	NA	NA	NA	NA	NA	NA	NA	NA	NA	NA	NA	NA	NA	NA
1504	4	F	N	Contact- message	NA	NA	NA	NA	NA	NA	NA	NA	NA	NA	NA	NA	NA	NA	NA	NA	NA	NA	NA	NA
1509	4	F	N	Contact- message	NA	NA	NA	NA	NA	NA	NA	NA	NA	NA	NA	NA	NA	NA	NA	NA	NA	NA	NA	NA
1522	4	F	N	Contact- message	NA	NA	NA	NA	NA	NA	NA	NA	NA	NA	NA	NA	NA	NA	NA	NA	NA	NA	NA	NA
1541	4	F	N	Contact- message	NA	NA	NA	NA	NA	NA	NA	NA	NA	NA	NA	NA	NA	NA	NA	NA	NA	NA	NA	NA
1553	4	F	N	Contact- message	NA	NA	NA	NA	NA	NA	NA	NA	NA	NA	NA	NA	NA	NA	NA	NA	NA	NA	NA	NA
1554	4	F	N	Contact- message	NA	NA	NA	NA	NA	NA	NA	NA	NA	NA	NA	NA	NA	NA	NA	NA	NA	NA	NA	NA
1568	4	F	N	Contact- message	NA	NA	NA	NA	NA	NA	NA	NA	NA	NA	NA	NA	NA	NA	NA	NA	NA	NA	NA	NA
1577	4	F	N	Contact- message	NA	NA	NA	NA	NA	NA	NA	NA	NA	NA	NA	NA	NA	NA	NA	NA	NA	NA	NA	NA
1586	4	F	N	Contact- message	NA	NA	NA	NA	NA	NA	NA	NA	NA	NA	NA	NA	NA	NA	NA	NA	NA	NA	NA	NA
1688	4	F	N	Contact- message	NA	NA	NA	NA	NA	NA	NA	NA	NA	NA	NA	NA	NA	NA	NA	NA	NA	NA	NA	NA
2376	4	F	N	Contact- message	NA	NA	NA	NA	NA	NA	NA	NA	NA	NA	NA	NA	NA	NA	NA	NA	NA	NA	NA	NA
2489	4	F	N	Contact- message	NA	NA	NA	NA	NA	NA	NA	NA	NA	NA	NA	NA	NA	NA	NA	NA	NA	NA	NA	NA
1096	4	F	N	Contact- no message	NA	NA	NA	NA	NA	NA	NA	NA	NA	NA	NA	NA	NA	NA	NA	NA	NA	NA	NA	NA
1145	4	F	N	Contact- no message	NA	NA	NA	NA	NA	NA	NA	NA	NA	NA	NA	NA	NA	NA	NA	NA	NA	NA	NA	NA
1186	4	F	N	Contact- no message	NA	NA	NA	NA	NA	NA	NA	NA	NA	NA	NA	NA	NA	NA	NA	NA	NA	NA	NA	NA
1444	4	F	N	Contact- no message	NA	NA	NA	NA	NA	NA	NA	NA	NA	NA	NA	NA	NA	NA	NA	NA	NA	NA	NA	NA
1450	4	F	N	Contact- no message	NA	NA	NA	NA	NA	NA	NA	NA	NA	NA	NA	NA	NA	NA	NA	NA	NA	NA	NA	NA
1562	4	F	N	Contact- no message	NA	NA	NA	NA	NA	NA	NA	NA	NA	NA	NA	NA	NA	NA	NA	NA	NA	NA	NA	NA
1123	4	F	N	Disqualified or Indisposed	NA	NA	NA	NA	NA	NA	NA	NA	NA	NA	NA	NA	NA	NA	NA	NA	NA	NA	NA	NA
1163	4	F	N	Disqualified or Indisposed	NA	NA	NA	NA	NA	NA	NA	NA	NA	NA	NA	NA	NA	NA	NA	NA	NA	NA	NA	NA
1190	4	F	N	Disqualified or Indisposed	NA	NA	NA	NA	NA	NA	NA	NA	NA	NA	NA	NA	NA	NA	NA	NA	NA	NA	NA	NA
1213	4	F	N	Disqualified or Indisposed	NA	NA	NA	NA	NA	NA	NA	NA	NA	NA	NA	NA	NA	NA	NA	NA	NA	NA	NA	NA
1389	4	F	N	Disqualified or Indisposed	NA	NA	NA	NA	NA	NA	NA	NA	NA	NA	NA	NA	NA	NA	NA	NA	NA	NA	NA	NA
1410	4	F	N	Disqualified or Indisposed	NA	NA	NA	NA	NA	NA	NA	NA	NA	NA	NA	NA	NA	NA	NA	NA	NA	NA	NA	NA
1544	4	F	N	Disqualified or Indisposed	NA	NA	NA	NA	NA	NA	NA	NA	NA	NA	NA	NA	NA	NA	NA	NA	NA	NA	NA	NA
1599	4	F	N	Email only	NA	NA	NA	NA	NA	NA	NA	NA	NA	NA	NA	NA	NA	NA	NA	NA	NA	NA	NA	NA
2016	4	F	N	Email only	NA	NA	NA	NA	NA	NA	NA	NA	NA	NA	NA	NA	NA	NA	NA	NA	NA	NA	NA	NA
1111	4	F	N	NA	NA	NA	NA	NA	NA	NA	NA	NA	NA	NA	NA	NA	NA	NA	NA	NA	NA	NA	NA	NA
1422	4	F	N	NA	NA	NA	NA	NA	NA	NA	NA	NA	NA	NA	NA	NA	NA	NA	NA	NA	NA	NA	NA	NA
1560	4	F	N	No contact details	NA	NA	NA	NA	NA	NA	NA	NA	NA	NA	NA	NA	NA	NA	NA	NA	NA	NA	NA	NA
1089	4	F	N	Opt out	NA	NA	NA	NA	NA	NA	NA	NA	NA	NA	NA	NA	NA	NA	NA	NA	NA	NA	NA	NA
1110	4	F	N	Opt out	NA	NA	NA	NA	NA	NA	NA	NA	NA	NA	NA	NA	NA	NA	NA	NA	NA	NA	NA	NA
1122	4	F	N	Opt out	NA	NA	NA	NA	NA	NA	NA	NA	NA	NA	NA	NA	NA	NA	NA	NA	NA	NA	NA	NA
1124	4	F	N	Opt out	NA	NA	NA	NA	NA	NA	NA	NA	NA	NA	NA	NA	NA	NA	NA	NA	NA	NA	NA	NA
1128	4	F	N	Opt out	NA	NA	NA	NA	NA	NA	NA	NA	NA	NA	NA	NA	NA	NA	NA	NA	NA	NA	NA	NA
1165	4	F	N	Opt out	NA	NA	NA	NA	NA	NA	NA	NA	NA	NA	NA	NA	NA	NA	NA	NA	NA	NA	NA	NA
1182	4	F	N	Opt out	NA	NA	NA	NA	NA	NA	NA	NA	NA	NA	NA	NA	NA	NA	NA	NA	NA	NA	NA	NA
1185	4	F	N	Opt out	NA	NA	NA	NA	NA	NA	NA	NA	NA	NA	NA	NA	NA	NA	NA	NA	NA	NA	NA	NA
1486	4	F	N	Opt out	NA	NA	NA	NA	NA	NA	NA	NA	NA	NA	NA	NA	NA	NA	NA	NA	NA	NA	NA	NA
1077	4	F	N	Will call back	NA	NA	NA	NA	NA	NA	NA	NA	NA	NA	NA	NA	NA	NA	NA	NA	NA	NA	NA	NA
1084	4	F	N	Will call back	NA	NA	NA	NA	NA	NA	NA	NA	NA	NA	NA	NA	NA	NA	NA	NA	NA	NA	NA	NA
1109	4	F	N	Will call back	NA	NA	NA	NA	NA	NA	NA	NA	NA	NA	NA	NA	NA	NA	NA	NA	NA	NA	NA	NA
1137	4	F	N	Will call back	NA	NA	NA	NA	NA	NA	NA	NA	NA	NA	NA	NA	NA	NA	NA	NA	NA	NA	NA	NA
1147	4	F	N	Will call back	NA	NA	NA	NA	NA	NA	NA	NA	NA	NA	NA	NA	NA	NA	NA	NA	NA	NA	NA	NA
1152	4	F	N	Will call back	NA	NA	NA	NA	NA	NA	NA	NA	NA	NA	NA	NA	NA	NA	NA	NA	NA	NA	NA	NA
1158	4	F	N	Will call back	NA	NA	NA	NA	NA	NA	NA	NA	NA	NA	NA	NA	NA	NA	NA	NA	NA	NA	NA	NA
1159	4	F	N	Will call back	NA	NA	NA	NA	NA	NA	NA	NA	NA	NA	NA	NA	NA	NA	NA	NA	NA	NA	NA	NA
1160	4	F	N	Will call back	NA	NA	NA	NA	NA	NA	NA	NA	NA	NA	NA	NA	NA	NA	NA	NA	NA	NA	NA	NA
1170	4	F	N	Will call back	NA	NA	NA	NA	NA	NA	NA	NA	NA	NA	NA	NA	NA	NA	NA	NA	NA	NA	NA	NA
1171	4	F	N	Will call back	NA	NA	NA	NA	NA	NA	NA	NA	NA	NA	NA	NA	NA	NA	NA	NA	NA	NA	NA	NA
1179	4	F	N	Will call back	NA	NA	NA	NA	NA	NA	NA	NA	NA	NA	NA	NA	NA	NA	NA	NA	NA	NA	NA	NA
1181	4	F	N	Will call back	NA	NA	NA	NA	NA	NA	NA	NA	NA	NA	NA	NA	NA	NA	NA	NA	NA	NA	NA	NA
1191	4	F	N	Will call back	NA	NA	NA	NA	NA	NA	NA	NA	NA	NA	NA	NA	NA	NA	NA	NA	NA	NA	NA	NA
1200	4	F	N	Will call back	NA	NA	NA	NA	NA	NA	NA	NA	NA	NA	NA	NA	NA	NA	NA	NA	NA	NA	NA	NA
1219	4	F	N	Will call back	NA	NA	NA	NA	NA	NA	NA	NA	NA	NA	NA	NA	NA	NA	NA	NA	NA	NA	NA	NA
1269	4	F	N	Will call back	NA	NA	NA	NA	NA	NA	NA	NA	NA	NA	NA	NA	NA	NA	NA	NA	NA	NA	NA	NA
1280	4	F	N	Will call back	NA	NA	NA	NA	NA	NA	NA	NA	NA	NA	NA	NA	NA	NA	NA	NA	NA	NA	NA	NA
1298	4	F	N	Will call back	NA	NA	NA	NA	NA	NA	NA	NA	NA	NA	NA	NA	NA	NA	NA	NA	NA	NA	NA	NA
1318	4	F	N	Will call back	NA	NA	NA	NA	NA	NA	NA	NA	NA	NA	NA	NA	NA	NA	NA	NA	NA	NA	NA	NA
1343	4	F	N	Will call back	NA	NA	NA	NA	NA	NA	NA	NA	NA	NA	NA	NA	NA	NA	NA	NA	NA	NA	NA	NA
1355	4	F	N	Will call back	NA	NA	NA	NA	NA	NA	NA	NA	NA	NA	NA	NA	NA	NA	NA	NA	NA	NA	NA	NA
1403	4	F	N	Will call back	NA	NA	NA	NA	NA	NA	NA	NA	NA	NA	NA	NA	NA	NA	NA	NA	NA	NA	NA	NA
1406	4	F	N	Will call back	NA	NA	NA	NA	NA	NA	NA	NA	NA	NA	NA	NA	NA	NA	NA	NA	NA	NA	NA	NA
1482	4	F	N	Will call back	NA	NA	NA	NA	NA	NA	NA	NA	NA	NA	NA	NA	NA	NA	NA	NA	NA	NA	NA	NA
1542	4	F	N	Will call back	NA	NA	NA	NA	NA	NA	NA	NA	NA	NA	NA	NA	NA	NA	NA	NA	NA	NA	NA	NA
1558	4	F	N	Will call back	NA	NA	NA	NA	NA	NA	NA	NA	NA	NA	NA	NA	NA	NA	NA	NA	NA	NA	NA	NA
1598	4	F	N	Will call back	NA	NA	NA	NA	NA	NA	NA	NA	NA	NA	NA	NA	NA	NA	NA	NA	NA	NA	NA	NA
1630	4	F	N	Will call back	NA	NA	NA	NA	NA	NA	NA	NA	NA	NA	NA	NA	NA	NA	NA	NA	NA	NA	NA	NA
1718	4	F	N	Will call back	NA	NA	NA	NA	NA	NA	NA	NA	NA	NA	NA	NA	NA	NA	NA	NA	NA	NA	NA	NA
1812	4	F	N	Will call back	NA	NA	NA	NA	NA	NA	NA	NA	NA	NA	NA	NA	NA	NA	NA	NA	NA	NA	NA	NA
1972	4	F	N	Will call back	NA	NA	NA	NA	NA	NA	NA	NA	NA	NA	NA	NA	NA	NA	NA	NA	NA	NA	NA	NA
2035	4	F	N	Will call back	NA	NA	NA	NA	NA	NA	NA	NA	NA	NA	NA	NA	NA	NA	NA	NA	NA	NA	NA	NA
2050	4	F	N	Will call back	NA	NA	NA	NA	NA	NA	NA	NA	NA	NA	NA	NA	NA	NA	NA	NA	NA	NA	NA	NA
2283	4	F	N	Will call back	NA	NA	NA	NA	NA	NA	NA	NA	NA	NA	NA	NA	NA	NA	NA	NA	NA	NA	NA	NA
680	5	F	N	Contact- message	NA	NA	NA	NA	NA	NA	NA	NA	NA	NA	NA	NA	NA	NA	NA	NA	NA	NA	NA	NA
682	5	F	N	Contact- message	NA	NA	NA	NA	NA	NA	NA	NA	NA	NA	NA	NA	NA	NA	NA	NA	NA	NA	NA	NA
703	5	F	N	Contact- message	NA	NA	NA	NA	NA	NA	NA	NA	NA	NA	NA	NA	NA	NA	NA	NA	NA	NA	NA	NA
707	5	F	N	Contact- message	NA	NA	NA	NA	NA	NA	NA	NA	NA	NA	NA	NA	NA	NA	NA	NA	NA	NA	NA	NA
710	5	F	N	Contact- message	NA	NA	NA	NA	NA	NA	NA	NA	NA	NA	NA	NA	NA	NA	NA	NA	NA	NA	NA	NA
729	5	F	N	Contact- message	NA	NA	NA	NA	NA	NA	NA	NA	NA	NA	NA	NA	NA	NA	NA	NA	NA	NA	NA	NA
743	5	F	N	Contact- message	NA	NA	NA	NA	NA	NA	NA	NA	NA	NA	NA	NA	NA	NA	NA	NA	NA	NA	NA	NA
745	5	F	N	Contact- message	NA	NA	NA	NA	NA	NA	NA	NA	NA	NA	NA	NA	NA	NA	NA	NA	NA	NA	NA	NA
763	5	F	N	Contact- message	NA	NA	NA	NA	NA	NA	NA	NA	NA	NA	NA	NA	NA	NA	NA	NA	NA	NA	NA	NA
767	5	F	N	Contact- message	NA	NA	NA	NA	NA	NA	NA	NA	NA	NA	NA	NA	NA	NA	NA	NA	NA	NA	NA	NA
768	5	F	N	Contact- message	NA	NA	NA	NA	NA	NA	NA	NA	NA	NA	NA	NA	NA	NA	NA	NA	NA	NA	NA	NA
770	5	F	N	Contact- message	NA	NA	NA	NA	NA	NA	NA	NA	NA	NA	NA	NA	NA	NA	NA	NA	NA	NA	NA	NA
779	5	F	N	Contact- message	NA	NA	NA	NA	NA	NA	NA	NA	NA	NA	NA	NA	NA	NA	NA	NA	NA	NA	NA	NA
781	5	F	N	Contact- message	NA	NA	NA	NA	NA	NA	NA	NA	NA	NA	NA	NA	NA	NA	NA	NA	NA	NA	NA	NA
783	5	F	N	Contact- message	NA	NA	NA	NA	NA	NA	NA	NA	NA	NA	NA	NA	NA	NA	NA	NA	NA	NA	NA	NA
797	5	F	N	Contact- message	NA	NA	NA	NA	NA	NA	NA	NA	NA	NA	NA	NA	NA	NA	NA	NA	NA	NA	NA	NA
809	5	F	N	Contact- message	NA	NA	NA	NA	NA	NA	NA	NA	NA	NA	NA	NA	NA	NA	NA	NA	NA	NA	NA	NA
826	5	F	N	Contact- message	NA	NA	NA	NA	NA	NA	NA	NA	NA	NA	NA	NA	NA	NA	NA	NA	NA	NA	NA	NA
827	5	F	N	Contact- message	NA	NA	NA	NA	NA	NA	NA	NA	NA	NA	NA	NA	NA	NA	NA	NA	NA	NA	NA	NA
842	5	F	N	Contact- message	NA	NA	NA	NA	NA	NA	NA	NA	NA	NA	NA	NA	NA	NA	NA	NA	NA	NA	NA	NA
873	5	F	N	Contact- message	NA	NA	NA	NA	NA	NA	NA	NA	NA	NA	NA	NA	NA	NA	NA	NA	NA	NA	NA	NA
877	5	F	N	Contact- message	NA	NA	NA	NA	NA	NA	NA	NA	NA	NA	NA	NA	NA	NA	NA	NA	NA	NA	NA	NA
878	5	F	N	Contact- message	NA	NA	NA	NA	NA	NA	NA	NA	NA	NA	NA	NA	NA	NA	NA	NA	NA	NA	NA	NA
879	5	F	N	Contact- message	NA	NA	NA	NA	NA	NA	NA	NA	NA	NA	NA	NA	NA	NA	NA	NA	NA	NA	NA	NA
886	5	F	N	Contact- message	NA	NA	NA	NA	NA	NA	NA	NA	NA	NA	NA	NA	NA	NA	NA	NA	NA	NA	NA	NA
903	5	F	N	Contact- message	NA	NA	NA	NA	NA	NA	NA	NA	NA	NA	NA	NA	NA	NA	NA	NA	NA	NA	NA	NA
913	5	F	N	Contact- message	NA	NA	NA	NA	NA	NA	NA	NA	NA	NA	NA	NA	NA	NA	NA	NA	NA	NA	NA	NA
916	5	F	N	Contact- message	NA	NA	NA	NA	NA	NA	NA	NA	NA	NA	NA	NA	NA	NA	NA	NA	NA	NA	NA	NA
919	5	F	N	Contact- message	NA	NA	NA	NA	NA	NA	NA	NA	NA	NA	NA	NA	NA	NA	NA	NA	NA	NA	NA	NA
921	5	F	N	Contact- message	NA	NA	NA	NA	NA	NA	NA	NA	NA	NA	NA	NA	NA	NA	NA	NA	NA	NA	NA	NA
935	5	F	N	Contact- message	NA	NA	NA	NA	NA	NA	NA	NA	NA	NA	NA	NA	NA	NA	NA	NA	NA	NA	NA	NA
940	5	F	N	Contact- message	NA	NA	NA	NA	NA	NA	NA	NA	NA	NA	NA	NA	NA	NA	NA	NA	NA	NA	NA	NA
948	5	F	N	Contact- message	NA	NA	NA	NA	NA	NA	NA	NA	NA	NA	NA	NA	NA	NA	NA	NA	NA	NA	NA	NA
956	5	F	N	Contact- message	NA	NA	NA	NA	NA	NA	NA	NA	NA	NA	NA	NA	NA	NA	NA	NA	NA	NA	NA	NA
965	5	F	N	Contact- message	NA	NA	NA	NA	NA	NA	NA	NA	NA	NA	NA	NA	NA	NA	NA	NA	NA	NA	NA	NA
972	5	F	N	Contact- message	NA	NA	NA	NA	NA	NA	NA	NA	NA	NA	NA	NA	NA	NA	NA	NA	NA	NA	NA	NA
973	5	F	N	Contact- message	NA	NA	NA	NA	NA	NA	NA	NA	NA	NA	NA	NA	NA	NA	NA	NA	NA	NA	NA	NA
980	5	F	N	Contact- message	NA	NA	NA	NA	NA	NA	NA	NA	NA	NA	NA	NA	NA	NA	NA	NA	NA	NA	NA	NA
1000	5	F	N	Contact- message	NA	NA	NA	NA	NA	NA	NA	NA	NA	NA	NA	NA	NA	NA	NA	NA	NA	NA	NA	NA
1003	5	F	N	Contact- message	NA	NA	NA	NA	NA	NA	NA	NA	NA	NA	NA	NA	NA	NA	NA	NA	NA	NA	NA	NA
1007	5	F	N	Contact- message	NA	NA	NA	NA	NA	NA	NA	NA	NA	NA	NA	NA	NA	NA	NA	NA	NA	NA	NA	NA
1016	5	F	N	Contact- message	NA	NA	NA	NA	NA	NA	NA	NA	NA	NA	NA	NA	NA	NA	NA	NA	NA	NA	NA	NA
1017	5	F	N	Contact- message	NA	NA	NA	NA	NA	NA	NA	NA	NA	NA	NA	NA	NA	NA	NA	NA	NA	NA	NA	NA
1031	5	F	N	Contact- message	NA	NA	NA	NA	NA	NA	NA	NA	NA	NA	NA	NA	NA	NA	NA	NA	NA	NA	NA	NA
1038	5	F	N	Contact- message	NA	NA	NA	NA	NA	NA	NA	NA	NA	NA	NA	NA	NA	NA	NA	NA	NA	NA	NA	NA
1051	5	F	N	Contact- message	NA	NA	NA	NA	NA	NA	NA	NA	NA	NA	NA	NA	NA	NA	NA	NA	NA	NA	NA	NA
1069	5	F	N	Contact- message	NA	NA	NA	NA	NA	NA	NA	NA	NA	NA	NA	NA	NA	NA	NA	NA	NA	NA	NA	NA
1070	5	F	N	Contact- message	NA	NA	NA	NA	NA	NA	NA	NA	NA	NA	NA	NA	NA	NA	NA	NA	NA	NA	NA	NA
1100	5	F	N	Contact- message	NA	NA	NA	NA	NA	NA	NA	NA	NA	NA	NA	NA	NA	NA	NA	NA	NA	NA	NA	NA
1358	5	F	N	Contact- message	NA	NA	NA	NA	NA	NA	NA	NA	NA	NA	NA	NA	NA	NA	NA	NA	NA	NA	NA	NA
1897	5	F	N	Contact- message	NA	NA	NA	NA	NA	NA	NA	NA	NA	NA	NA	NA	NA	NA	NA	NA	NA	NA	NA	NA
757	5	F	N	Contact- no message	NA	NA	NA	NA	NA	NA	NA	NA	NA	NA	NA	NA	NA	NA	NA	NA	NA	NA	NA	NA
761	5	F	N	Contact- no message	NA	NA	NA	NA	NA	NA	NA	NA	NA	NA	NA	NA	NA	NA	NA	NA	NA	NA	NA	NA
773	5	F	N	Contact- no message	NA	NA	NA	NA	NA	NA	NA	NA	NA	NA	NA	NA	NA	NA	NA	NA	NA	NA	NA	NA
775	5	F	N	Contact- no message	NA	NA	NA	NA	NA	NA	NA	NA	NA	NA	NA	NA	NA	NA	NA	NA	NA	NA	NA	NA
1054	5	F	N	Contact- no message	NA	NA	NA	NA	NA	NA	NA	NA	NA	NA	NA	NA	NA	NA	NA	NA	NA	NA	NA	NA
1773	5	F	N	Contact- no message	NA	NA	NA	NA	NA	NA	NA	NA	NA	NA	NA	NA	NA	NA	NA	NA	NA	NA	NA	NA
705	5	F	N	Disqualified or Indisposed	NA	NA	NA	NA	NA	NA	NA	NA	NA	NA	NA	NA	NA	NA	NA	NA	NA	NA	NA	NA
1057	5	F	N	Disqualified or Indisposed	NA	NA	NA	NA	NA	NA	NA	NA	NA	NA	NA	NA	NA	NA	NA	NA	NA	NA	NA	NA
1009	5	F	N	Email only	NA	NA	NA	NA	NA	NA	NA	NA	NA	NA	NA	NA	NA	NA	NA	NA	NA	NA	NA	NA
1996	5	F	N	Email only	NA	NA	NA	NA	NA	NA	NA	NA	NA	NA	NA	NA	NA	NA	NA	NA	NA	NA	NA	NA
885	5	F	N	No contact details	NA	NA	NA	NA	NA	NA	NA	NA	NA	NA	NA	NA	NA	NA	NA	NA	NA	NA	NA	NA
970	5	F	N	No contact details	NA	NA	NA	NA	NA	NA	NA	NA	NA	NA	NA	NA	NA	NA	NA	NA	NA	NA	NA	NA
915	5	F	N	Opt out	NA	NA	NA	NA	NA	NA	NA	NA	NA	NA	NA	NA	NA	NA	NA	NA	NA	NA	NA	NA
988	5	F	N	Opt out	NA	NA	NA	NA	NA	NA	NA	NA	NA	NA	NA	NA	NA	NA	NA	NA	NA	NA	NA	NA
992	5	F	N	Opt out	NA	NA	NA	NA	NA	NA	NA	NA	NA	NA	NA	NA	NA	NA	NA	NA	NA	NA	NA	NA
673	5	F	N	Will call back	NA	NA	NA	NA	NA	NA	NA	NA	NA	NA	NA	NA	NA	NA	NA	NA	NA	NA	NA	NA
693	5	F	N	Will call back	NA	NA	NA	NA	NA	NA	NA	NA	NA	NA	NA	NA	NA	NA	NA	NA	NA	NA	NA	NA
716	5	F	N	Will call back	NA	NA	NA	NA	NA	NA	NA	NA	NA	NA	NA	NA	NA	NA	NA	NA	NA	NA	NA	NA
725	5	F	N	Will call back	NA	NA	NA	NA	NA	NA	NA	NA	NA	NA	NA	NA	NA	NA	NA	NA	NA	NA	NA	NA
747	5	F	N	Will call back	NA	NA	NA	NA	NA	NA	NA	NA	NA	NA	NA	NA	NA	NA	NA	NA	NA	NA	NA	NA
772	5	F	N	Will call back	NA	NA	NA	NA	NA	NA	NA	NA	NA	NA	NA	NA	NA	NA	NA	NA	NA	NA	NA	NA
784	5	F	N	Will call back	NA	NA	NA	NA	NA	NA	NA	NA	NA	NA	NA	NA	NA	NA	NA	NA	NA	NA	NA	NA
803	5	F	N	Will call back	NA	NA	NA	NA	NA	NA	NA	NA	NA	NA	NA	NA	NA	NA	NA	NA	NA	NA	NA	NA
815	5	F	N	Will call back	NA	NA	NA	NA	NA	NA	NA	NA	NA	NA	NA	NA	NA	NA	NA	NA	NA	NA	NA	NA
836	5	F	N	Will call back	NA	NA	NA	NA	NA	NA	NA	NA	NA	NA	NA	NA	NA	NA	NA	NA	NA	NA	NA	NA
860	5	F	N	Will call back	NA	NA	NA	NA	NA	NA	NA	NA	NA	NA	NA	NA	NA	NA	NA	NA	NA	NA	NA	NA
861	5	F	N	Will call back	NA	NA	NA	NA	NA	NA	NA	NA	NA	NA	NA	NA	NA	NA	NA	NA	NA	NA	NA	NA
905	5	F	N	Will call back	NA	NA	NA	NA	NA	NA	NA	NA	NA	NA	NA	NA	NA	NA	NA	NA	NA	NA	NA	NA
1028	5	F	N	Will call back	NA	NA	NA	NA	NA	NA	NA	NA	NA	NA	NA	NA	NA	NA	NA	NA	NA	NA	NA	NA
1039	5	F	N	Will call back	NA	NA	NA	NA	NA	NA	NA	NA	NA	NA	NA	NA	NA	NA	NA	NA	NA	NA	NA	NA
1055	5	F	N	Will call back	NA	NA	NA	NA	NA	NA	NA	NA	NA	NA	NA	NA	NA	NA	NA	NA	NA	NA	NA	NA
1357	5	F	N	Will call back	NA	NA	NA	NA	NA	NA	NA	NA	NA	NA	NA	NA	NA	NA	NA	NA	NA	NA	NA	NA
1386	5	F	N	Will call back	NA	NA	NA	NA	NA	NA	NA	NA	NA	NA	NA	NA	NA	NA	NA	NA	NA	NA	NA	NA
367	6	F	N	Contact- message	NA	NA	NA	NA	NA	NA	NA	NA	NA	NA	NA	NA	NA	NA	NA	NA	NA	NA	NA	NA
377	6	F	N	Contact- message	NA	NA	NA	NA	NA	NA	NA	NA	NA	NA	NA	NA	NA	NA	NA	NA	NA	NA	NA	NA
378	6	F	N	Contact- message	NA	NA	NA	NA	NA	NA	NA	NA	NA	NA	NA	NA	NA	NA	NA	NA	NA	NA	NA	NA
382	6	F	N	Contact- message	NA	NA	NA	NA	NA	NA	NA	NA	NA	NA	NA	NA	NA	NA	NA	NA	NA	NA	NA	NA
394	6	F	N	Contact- message	NA	NA	NA	NA	NA	NA	NA	NA	NA	NA	NA	NA	NA	NA	NA	NA	NA	NA	NA	NA
396	6	F	N	Contact- message	NA	NA	NA	NA	NA	NA	NA	NA	NA	NA	NA	NA	NA	NA	NA	NA	NA	NA	NA	NA
397	6	F	N	Contact- message	NA	NA	NA	NA	NA	NA	NA	NA	NA	NA	NA	NA	NA	NA	NA	NA	NA	NA	NA	NA
405	6	F	N	Contact- message	NA	NA	NA	NA	NA	NA	NA	NA	NA	NA	NA	NA	NA	NA	NA	NA	NA	NA	NA	NA
408	6	F	N	Contact- message	NA	NA	NA	NA	NA	NA	NA	NA	NA	NA	NA	NA	NA	NA	NA	NA	NA	NA	NA	NA
429	6	F	N	Contact- message	NA	NA	NA	NA	NA	NA	NA	NA	NA	NA	NA	NA	NA	NA	NA	NA	NA	NA	NA	NA
438	6	F	N	Contact- message	NA	NA	NA	NA	NA	NA	NA	NA	NA	NA	NA	NA	NA	NA	NA	NA	NA	NA	NA	NA
453	6	F	N	Contact- message	NA	NA	NA	NA	NA	NA	NA	NA	NA	NA	NA	NA	NA	NA	NA	NA	NA	NA	NA	NA
455	6	F	N	Contact- message	NA	NA	NA	NA	NA	NA	NA	NA	NA	NA	NA	NA	NA	NA	NA	NA	NA	NA	NA	NA
462	6	F	N	Contact- message	NA	NA	NA	NA	NA	NA	NA	NA	NA	NA	NA	NA	NA	NA	NA	NA	NA	NA	NA	NA
480	6	F	N	Contact- message	NA	NA	NA	NA	NA	NA	NA	NA	NA	NA	NA	NA	NA	NA	NA	NA	NA	NA	NA	NA
481	6	F	N	Contact- message	NA	NA	NA	NA	NA	NA	NA	NA	NA	NA	NA	NA	NA	NA	NA	NA	NA	NA	NA	NA
498	6	F	N	Contact- message	NA	NA	NA	NA	NA	NA	NA	NA	NA	NA	NA	NA	NA	NA	NA	NA	NA	NA	NA	NA
505	6	F	N	Contact- message	NA	NA	NA	NA	NA	NA	NA	NA	NA	NA	NA	NA	NA	NA	NA	NA	NA	NA	NA	NA
515	6	F	N	Contact- message	NA	NA	NA	NA	NA	NA	NA	NA	NA	NA	NA	NA	NA	NA	NA	NA	NA	NA	NA	NA
517	6	F	N	Contact- message	NA	NA	NA	NA	NA	NA	NA	NA	NA	NA	NA	NA	NA	NA	NA	NA	NA	NA	NA	NA
524	6	F	N	Contact- message	NA	NA	NA	NA	NA	NA	NA	NA	NA	NA	NA	NA	NA	NA	NA	NA	NA	NA	NA	NA
550	6	F	N	Contact- message	NA	NA	NA	NA	NA	NA	NA	NA	NA	NA	NA	NA	NA	NA	NA	NA	NA	NA	NA	NA
553	6	F	N	Contact- message	NA	NA	NA	NA	NA	NA	NA	NA	NA	NA	NA	NA	NA	NA	NA	NA	NA	NA	NA	NA
576	6	F	N	Contact- message	NA	NA	NA	NA	NA	NA	NA	NA	NA	NA	NA	NA	NA	NA	NA	NA	NA	NA	NA	NA
581	6	F	N	Contact- message	NA	NA	NA	NA	NA	NA	NA	NA	NA	NA	NA	NA	NA	NA	NA	NA	NA	NA	NA	NA
601	6	F	N	Contact- message	NA	NA	NA	NA	NA	NA	NA	NA	NA	NA	NA	NA	NA	NA	NA	NA	NA	NA	NA	NA
609	6	F	N	Contact- message	NA	NA	NA	NA	NA	NA	NA	NA	NA	NA	NA	NA	NA	NA	NA	NA	NA	NA	NA	NA
633	6	F	N	Contact- message	NA	NA	NA	NA	NA	NA	NA	NA	NA	NA	NA	NA	NA	NA	NA	NA	NA	NA	NA	NA
634	6	F	N	Contact- message	NA	NA	NA	NA	NA	NA	NA	NA	NA	NA	NA	NA	NA	NA	NA	NA	NA	NA	NA	NA
667	6	F	N	Contact- message	NA	NA	NA	NA	NA	NA	NA	NA	NA	NA	NA	NA	NA	NA	NA	NA	NA	NA	NA	NA
1064	6	F	N	Contact- message	NA	NA	NA	NA	NA	NA	NA	NA	NA	NA	NA	NA	NA	NA	NA	NA	NA	NA	NA	NA
1132	6	F	N	Contact- message	NA	NA	NA	NA	NA	NA	NA	NA	NA	NA	NA	NA	NA	NA	NA	NA	NA	NA	NA	NA
1344	6	F	N	Contact- message	NA	NA	NA	NA	NA	NA	NA	NA	NA	NA	NA	NA	NA	NA	NA	NA	NA	NA	NA	NA
1387	6	F	N	Contact- message	NA	NA	NA	NA	NA	NA	NA	NA	NA	NA	NA	NA	NA	NA	NA	NA	NA	NA	NA	NA
1611	6	F	N	Contact- message	NA	NA	NA	NA	NA	NA	NA	NA	NA	NA	NA	NA	NA	NA	NA	NA	NA	NA	NA	NA
574	6	F	N	Contact- no message	NA	NA	NA	NA	NA	NA	NA	NA	NA	NA	NA	NA	NA	NA	NA	NA	NA	NA	NA	NA
603	6	F	N	Contact- no message	NA	NA	NA	NA	NA	NA	NA	NA	NA	NA	NA	NA	NA	NA	NA	NA	NA	NA	NA	NA
368	6	F	N	Disqualified or Indisposed	NA	NA	NA	NA	NA	NA	NA	NA	NA	NA	NA	NA	NA	NA	NA	NA	NA	NA	NA	NA
1582	6	F	N	Email only	NA	NA	NA	NA	NA	NA	NA	NA	NA	NA	NA	NA	NA	NA	NA	NA	NA	NA	NA	NA
393	6	F	N	Will call back	NA	NA	NA	NA	NA	NA	NA	NA	NA	NA	NA	NA	NA	NA	NA	NA	NA	NA	NA	NA
411	6	F	N	Will call back	NA	NA	NA	NA	NA	NA	NA	NA	NA	NA	NA	NA	NA	NA	NA	NA	NA	NA	NA	NA
415	6	F	N	Will call back	NA	NA	NA	NA	NA	NA	NA	NA	NA	NA	NA	NA	NA	NA	NA	NA	NA	NA	NA	NA
420	6	F	N	Will call back	NA	NA	NA	NA	NA	NA	NA	NA	NA	NA	NA	NA	NA	NA	NA	NA	NA	NA	NA	NA
437	6	F	N	Will call back	NA	NA	NA	NA	NA	NA	NA	NA	NA	NA	NA	NA	NA	NA	NA	NA	NA	NA	NA	NA
478	6	F	N	Will call back	NA	NA	NA	NA	NA	NA	NA	NA	NA	NA	NA	NA	NA	NA	NA	NA	NA	NA	NA	NA
1071	6	F	N	Will call back	NA	NA	NA	NA	NA	NA	NA	NA	NA	NA	NA	NA	NA	NA	NA	NA	NA	NA	NA	NA
196	7	F	N	Contact- message	NA	NA	NA	NA	NA	NA	NA	NA	NA	NA	NA	NA	NA	NA	NA	NA	NA	NA	NA	NA
197	7	F	N	Contact- message	NA	NA	NA	NA	NA	NA	NA	NA	NA	NA	NA	NA	NA	NA	NA	NA	NA	NA	NA	NA
198	7	F	N	Contact- message	NA	NA	NA	NA	NA	NA	NA	NA	NA	NA	NA	NA	NA	NA	NA	NA	NA	NA	NA	NA
199	7	F	N	Contact- message	NA	NA	NA	NA	NA	NA	NA	NA	NA	NA	NA	NA	NA	NA	NA	NA	NA	NA	NA	NA
212	7	F	N	Contact- message	NA	NA	NA	NA	NA	NA	NA	NA	NA	NA	NA	NA	NA	NA	NA	NA	NA	NA	NA	NA
217	7	F	N	Contact- message	NA	NA	NA	NA	NA	NA	NA	NA	NA	NA	NA	NA	NA	NA	NA	NA	NA	NA	NA	NA
222	7	F	N	Contact- message	NA	NA	NA	NA	NA	NA	NA	NA	NA	NA	NA	NA	NA	NA	NA	NA	NA	NA	NA	NA
265	7	F	N	Contact- message	NA	NA	NA	NA	NA	NA	NA	NA	NA	NA	NA	NA	NA	NA	NA	NA	NA	NA	NA	NA
268	7	F	N	Contact- message	NA	NA	NA	NA	NA	NA	NA	NA	NA	NA	NA	NA	NA	NA	NA	Exercising- Race	NA	NA	NA	NA
282	7	F	N	Contact- message	NA	NA	NA	NA	NA	NA	NA	NA	NA	NA	NA	NA	NA	NA	NA	NA	NA	NA	NA	NA
284	7	F	N	Contact- message	NA	NA	NA	NA	NA	NA	NA	NA	NA	NA	NA	NA	NA	NA	NA	NA	NA	NA	NA	NA
291	7	F	N	Contact- message	NA	NA	NA	NA	NA	NA	NA	NA	NA	NA	NA	NA	NA	NA	NA	NA	NA	NA	NA	NA
308	7	F	N	Contact- message	NA	NA	NA	NA	NA	NA	NA	NA	NA	NA	NA	NA	NA	NA	NA	NA	NA	NA	NA	NA
311	7	F	N	Contact- message	NA	NA	NA	NA	NA	NA	NA	NA	NA	NA	NA	NA	NA	NA	NA	NA	NA	NA	NA	NA
313	7	F	N	Contact- message	NA	NA	NA	NA	NA	NA	NA	NA	NA	NA	NA	NA	NA	NA	NA	NA	NA	NA	NA	NA
314	7	F	N	Contact- message	NA	NA	NA	NA	NA	NA	NA	NA	NA	NA	NA	NA	NA	NA	NA	NA	NA	NA	NA	NA
319	7	F	N	Contact- message	NA	NA	NA	NA	NA	NA	NA	NA	NA	NA	NA	NA	NA	NA	NA	NA	NA	NA	NA	NA
321	7	F	N	Contact- message	NA	NA	NA	NA	NA	NA	NA	NA	NA	NA	NA	NA	NA	NA	NA	NA	NA	NA	NA	NA
322	7	F	N	Contact- message	NA	NA	NA	NA	NA	NA	NA	NA	NA	NA	NA	NA	NA	NA	NA	NA	NA	NA	NA	NA
328	7	F	N	Contact- message	NA	NA	NA	NA	NA	NA	NA	NA	NA	NA	NA	NA	NA	NA	NA	NA	NA	NA	NA	NA
348	7	F	N	Contact- message	NA	NA	NA	NA	NA	NA	NA	NA	NA	NA	NA	NA	NA	NA	NA	NA	NA	NA	NA	NA
350	7	F	N	Contact- message	NA	NA	NA	NA	NA	NA	NA	NA	NA	NA	NA	NA	NA	NA	NA	NA	NA	NA	NA	NA
351	7	F	N	Contact- message	NA	NA	NA	NA	NA	NA	NA	NA	NA	NA	NA	NA	NA	NA	NA	NA	NA	NA	NA	NA
392	7	F	N	Contact- message	NA	NA	NA	NA	NA	NA	NA	NA	NA	NA	NA	NA	NA	NA	NA	NA	NA	NA	NA	NA
672	7	F	N	Contact- message	NA	NA	NA	NA	NA	NA	NA	NA	NA	NA	NA	NA	NA	NA	NA	NA	NA	NA	NA	NA
245	7	F	N	Contact- no message	NA	NA	NA	NA	NA	NA	NA	NA	NA	NA	NA	NA	NA	NA	NA	NA	NA	NA	NA	NA
280	7	F	N	Contact- no message	NA	NA	NA	NA	NA	NA	NA	NA	NA	NA	NA	NA	NA	NA	NA	NA	NA	NA	NA	NA
176	7	F	N	Disqualified or Indisposed	NA	NA	NA	NA	NA	NA	NA	NA	NA	NA	NA	NA	NA	NA	NA	NA	NA	NA	NA	NA
241	7	F	N	Disqualified or Indisposed	NA	NA	NA	NA	NA	NA	NA	NA	NA	NA	NA	NA	NA	NA	NA	NA	NA	NA	NA	NA
258	7	F	N	Disqualified or Indisposed	NA	NA	NA	NA	NA	NA	NA	NA	NA	NA	NA	NA	NA	NA	NA	NA	NA	NA	NA	NA
233	7	F	N	Will call back	NA	NA	NA	NA	NA	NA	NA	NA	NA	NA	NA	NA	NA	NA	NA	NA	NA	NA	NA	NA
247	7	F	N	Will call back	NA	NA	NA	NA	NA	NA	NA	NA	NA	NA	NA	NA	NA	NA	NA	NA	NA	NA	NA	NA
339	7	F	N	Will call back	NA	NA	NA	NA	NA	NA	NA	NA	NA	NA	NA	NA	NA	NA	NA	NA	NA	NA	NA	NA
63	8	F	N	Contact- message	NA	NA	NA	NA	NA	NA	NA	NA	NA	NA	NA	NA	NA	NA	NA	NA	NA	NA	NA	NA
114	8	F	N	Contact- message	NA	NA	NA	NA	NA	NA	NA	NA	NA	NA	NA	NA	NA	NA	NA	NA	NA	NA	NA	NA
128	8	F	N	Contact- message	NA	NA	NA	NA	NA	NA	NA	NA	NA	NA	NA	NA	NA	NA	NA	NA	NA	NA	NA	NA
51	9	F	N	Contact- message	NA	NA	NA	NA	NA	NA	NA	NA	NA	NA	NA	NA	NA	NA	NA	NA	NA	NA	NA	NA
1058	9	F	N	Contact- message	NA	NA	NA	NA	NA	NA	NA	NA	NA	NA	NA	NA	NA	NA	NA	NA	NA	NA	NA	NA
2417	1	M	N	Opt out	NA	NA	NA	NA	NA	NA	NA	NA	NA	NA	NA	NA	NA	NA	NA	NA	NA	NA	NA	NA
2438	1	M	N	Will call back	NA	NA	NA	NA	NA	NA	NA	NA	NA	NA	NA	NA	NA	NA	NA	NA	NA	NA	NA	NA
2449	1	M	N	Will call back	NA	NA	NA	NA	NA	NA	NA	NA	NA	NA	NA	NA	NA	NA	NA	NA	NA	NA	NA	NA
2460	1	M	N	Will call back	NA	NA	NA	NA	NA	NA	NA	NA	NA	NA	NA	NA	NA	NA	NA	NA	NA	NA	NA	NA
2500	1	M	N	Will call back	NA	NA	NA	NA	NA	NA	NA	NA	NA	NA	NA	NA	NA	NA	NA	NA	NA	NA	NA	NA
2508	1	M	N	Will call back	NA	NA	NA	NA	NA	NA	NA	NA	NA	NA	NA	NA	NA	NA	NA	NA	NA	NA	NA	NA
2272	2	M	N	Contact- message	NA	NA	NA	NA	NA	NA	NA	NA	NA	NA	NA	NA	NA	NA	NA	NA	NA	NA	NA	NA
2405	2	M	N	Contact- message	NA	NA	NA	NA	NA	NA	NA	NA	NA	NA	NA	NA	NA	NA	NA	NA	NA	NA	NA	NA
2386	2	M	N	Contact- no message	NA	NA	NA	NA	NA	NA	NA	NA	NA	NA	NA	NA	NA	NA	NA	NA	NA	NA	NA	NA
2144	2	M	N	Disqualified or Indisposed	NA	NA	NA	NA	NA	NA	NA	NA	NA	NA	NA	NA	NA	NA	NA	NA	NA	NA	NA	NA
2270	2	M	N	Disqualified or Indisposed	NA	NA	NA	NA	NA	NA	NA	NA	NA	NA	NA	NA	NA	NA	NA	NA	NA	NA	NA	NA
2065	2	M	N	Opt out	NA	NA	NA	NA	NA	NA	NA	NA	NA	NA	NA	NA	NA	NA	NA	NA	NA	NA	NA	NA
2492	2	M	N	Opt out	NA	NA	NA	NA	NA	NA	NA	NA	NA	NA	NA	NA	NA	NA	NA	NA	NA	NA	NA	NA
2078	2	M	N	Will call back	NA	NA	NA	NA	NA	NA	NA	NA	NA	NA	NA	NA	NA	NA	NA	NA	NA	NA	NA	NA
2100	2	M	N	Will call back	NA	NA	NA	NA	NA	NA	NA	NA	NA	NA	NA	NA	NA	NA	NA	NA	NA	NA	NA	NA
2106	2	M	N	Will call back	NA	NA	NA	NA	NA	NA	NA	NA	NA	NA	NA	NA	NA	NA	NA	NA	NA	NA	NA	NA
2124	2	M	N	Will call back	NA	NA	NA	NA	NA	NA	NA	NA	NA	NA	NA	NA	NA	NA	NA	NA	NA	NA	NA	NA
2142	2	M	N	Will call back	NA	NA	NA	NA	NA	NA	NA	NA	NA	NA	NA	NA	NA	NA	NA	NA	NA	NA	NA	NA
2161	2	M	N	Will call back	NA	NA	NA	NA	NA	NA	NA	NA	NA	NA	NA	NA	NA	NA	NA	NA	NA	NA	NA	NA
2206	2	M	N	Will call back	NA	NA	NA	NA	NA	NA	NA	NA	NA	NA	NA	NA	NA	NA	NA	NA	NA	NA	NA	NA
2228	2	M	N	Will call back	NA	NA	NA	NA	NA	NA	NA	NA	NA	NA	NA	NA	NA	NA	NA	NA	NA	NA	NA	NA
2230	2	M	N	Will call back	NA	NA	NA	NA	NA	NA	NA	NA	NA	NA	NA	NA	NA	NA	NA	NA	NA	NA	NA	NA
2238	2	M	N	Will call back	NA	NA	NA	NA	NA	NA	NA	NA	NA	NA	NA	NA	NA	NA	NA	NA	NA	NA	NA	NA
2249	2	M	N	Will call back	NA	NA	NA	NA	NA	NA	NA	NA	NA	NA	NA	NA	NA	NA	NA	NA	NA	NA	NA	NA
2250	2	M	N	Will call back	NA	NA	NA	NA	NA	NA	NA	NA	NA	NA	NA	NA	NA	NA	NA	NA	NA	NA	NA	NA
2294	2	M	N	Will call back	NA	NA	NA	NA	NA	NA	NA	NA	NA	NA	NA	NA	NA	NA	NA	NA	NA	NA	NA	NA
2404	2	M	N	Will call back	NA	NA	NA	NA	NA	NA	NA	NA	NA	NA	NA	NA	NA	NA	NA	NA	NA	NA	NA	NA
1656	3	M	N	Contact- message	NA	NA	NA	NA	NA	NA	NA	NA	NA	NA	NA	NA	NA	NA	NA	NA	NA	NA	NA	NA
1672	3	M	N	Contact- message	NA	NA	NA	NA	NA	NA	NA	NA	NA	NA	NA	NA	NA	NA	NA	NA	NA	NA	NA	NA
1963	3	M	N	Contact- message	NA	NA	NA	NA	NA	NA	NA	NA	NA	NA	NA	NA	NA	NA	NA	NA	NA	NA	NA	NA
1885	3	M	N	Contact- no message	NA	NA	NA	NA	NA	NA	NA	NA	NA	NA	NA	NA	NA	NA	NA	NA	NA	NA	NA	NA
1632	3	M	N	Disqualified or Indisposed	NA	NA	NA	NA	NA	NA	NA	NA	NA	NA	NA	NA	NA	NA	NA	NA	NA	NA	NA	NA
1650	3	M	N	Disqualified or Indisposed	NA	NA	NA	NA	NA	NA	NA	NA	NA	NA	NA	NA	NA	NA	NA	NA	NA	NA	NA	NA
2243	3	M	N	Disqualified or Indisposed	NA	NA	NA	NA	NA	NA	NA	NA	NA	NA	NA	NA	NA	NA	NA	NA	NA	NA	NA	NA
2367	3	M	N	Disqualified or Indisposed	NA	NA	NA	NA	NA	NA	NA	NA	NA	NA	NA	NA	NA	NA	NA	NA	NA	NA	NA	NA
1825	3	M	N	Opt out	NA	NA	NA	NA	NA	NA	NA	NA	NA	NA	NA	NA	NA	NA	NA	NA	NA	NA	NA	NA
1602	3	M	N	Will call back	NA	NA	NA	NA	NA	NA	NA	NA	NA	NA	NA	NA	NA	NA	NA	NA	NA	NA	NA	NA
1635	3	M	N	Will call back	NA	NA	NA	NA	NA	NA	NA	NA	NA	NA	NA	NA	NA	NA	NA	NA	NA	NA	NA	NA
1638	3	M	N	Will call back	NA	NA	NA	NA	NA	NA	NA	NA	NA	NA	NA	NA	NA	NA	NA	NA	NA	NA	NA	NA
1925	3	M	N	Will call back	NA	NA	NA	NA	NA	NA	NA	NA	NA	NA	NA	NA	NA	NA	NA	NA	NA	NA	NA	NA
1236	4	M	N	Contact- message	NA	NA	NA	NA	NA	NA	NA	NA	NA	NA	NA	NA	NA	NA	NA	NA	NA	NA	NA	NA
1491	4	M	N	Contact- message	NA	NA	NA	NA	NA	NA	NA	NA	NA	NA	NA	NA	NA	NA	NA	NA	NA	NA	NA	NA
1584	4	M	N	Contact- message	NA	NA	NA	NA	NA	NA	NA	NA	NA	NA	NA	NA	NA	NA	NA	NA	NA	NA	NA	NA
1120	4	M	N	Disqualified or Indisposed	NA	NA	NA	NA	NA	NA	NA	NA	NA	NA	NA	NA	NA	NA	NA	NA	NA	NA	NA	NA
758	5	M	N	Contact- message	NA	NA	NA	NA	NA	NA	NA	NA	NA	NA	NA	NA	NA	NA	NA	NA	NA	NA	NA	NA
418	6	M	N	Contact- message	NA	NA	NA	NA	NA	NA	NA	NA	NA	NA	NA	NA	NA	NA	NA	NA	NA	NA	NA	NA
315	7	M	N	Contact- message	NA	NA	NA	NA	NA	NA	NA	NA	NA	NA	NA	NA	NA	NA	NA	NA	NA	NA	NA	NA
361	7	M	N	No contact details	NA	NA	NA	NA	NA	NA	NA	NA	NA	NA	NA	NA	NA	NA	NA	NA	NA	NA	NA	NA
46	9	M	N	Contact- message	NA	NA	NA	NA	NA	NA	NA	NA	NA	NA	NA	NA	NA	NA	NA	NA	NA	NA	NA	NA
12	10	M	N	Contact- message	NA	NA	NA	NA	NA	NA	NA	NA	NA	NA	NA	NA	NA	NA	NA	NA	NA	NA	NA	NA
2145	2	NM	N	Contact- message	NA	NA	NA	NA	NA	NA	NA	NA	NA	NA	NA	NA	NA	NA	NA	NA	NA	NA	NA	NA
2183	2	NM	N	Contact- message	NA	NA	NA	NA	NA	NA	NA	NA	NA	NA	NA	NA	NA	NA	NA	NA	NA	NA	NA	NA
2301	2	NM	N	Contact- message	NA	NA	NA	NA	NA	NA	NA	NA	NA	NA	NA	NA	NA	NA	NA	NA	NA	NA	NA	NA
2468	2	NM	N	Contact- message	NA	NA	NA	NA	NA	NA	NA	NA	NA	NA	NA	NA	NA	NA	NA	NA	NA	NA	NA	NA
2397	2	NM	N	Disqualified or Indisposed	NA	NA	NA	NA	NA	NA	NA	NA	NA	NA	NA	NA	NA	NA	NA	NA	NA	NA	NA	NA
2154	2	NM	N	Email only	NA	NA	NA	NA	NA	NA	NA	NA	NA	NA	NA	NA	NA	NA	NA	NA	NA	NA	NA	NA
2068	2	NM	N	Will call back	NA	NA	NA	NA	NA	NA	NA	NA	NA	NA	NA	NA	NA	NA	NA	NA	NA	NA	NA	NA
2156	2	NM	N	Will call back	NA	NA	NA	NA	NA	NA	NA	NA	NA	NA	NA	NA	NA	NA	NA	NA	NA	NA	NA	NA
2181	2	NM	N	Will call back	NA	NA	NA	NA	NA	NA	NA	NA	NA	NA	NA	NA	NA	NA	NA	NA	NA	NA	NA	NA
2191	2	NM	N	Will call back	NA	NA	NA	NA	NA	NA	NA	NA	NA	NA	NA	NA	NA	NA	NA	NA	NA	NA	NA	NA
2201	2	NM	N	Will call back	NA	NA	NA	NA	NA	NA	NA	NA	NA	NA	NA	NA	NA	NA	NA	NA	NA	NA	NA	NA
2224	2	NM	N	Will call back	NA	NA	NA	NA	NA	NA	NA	NA	NA	NA	NA	NA	NA	NA	NA	NA	NA	NA	NA	NA
2227	2	NM	N	Will call back	NA	NA	NA	NA	NA	NA	NA	NA	NA	NA	NA	NA	NA	NA	NA	NA	NA	NA	NA	NA
2248	2	NM	N	Will call back	NA	NA	NA	NA	NA	NA	NA	NA	NA	NA	NA	NA	NA	NA	NA	NA	NA	NA	NA	NA
2255	2	NM	N	Will call back	NA	NA	NA	NA	NA	NA	NA	NA	NA	NA	NA	NA	NA	NA	NA	NA	NA	NA	NA	NA
2279	2	NM	N	Will call back	NA	NA	NA	NA	NA	NA	NA	NA	NA	NA	NA	NA	NA	NA	NA	NA	NA	NA	NA	NA
2296	2	NM	N	Will call back	NA	NA	NA	NA	NA	NA	NA	NA	NA	NA	NA	NA	NA	NA	NA	NA	NA	NA	NA	NA
2302	2	NM	N	Will call back	NA	NA	NA	NA	NA	NA	NA	NA	NA	NA	NA	NA	NA	NA	NA	NA	NA	NA	NA	NA
2308	2	NM	N	Will call back	NA	NA	NA	NA	NA	NA	NA	NA	NA	NA	NA	NA	NA	NA	NA	NA	NA	NA	NA	NA
1643	3	NM	N	Contact- message	NA	NA	NA	NA	NA	NA	NA	NA	NA	NA	NA	NA	NA	NA	NA	NA	NA	NA	NA	NA
1662	3	NM	N	Contact- message	NA	NA	NA	NA	NA	NA	NA	NA	NA	NA	NA	NA	NA	NA	NA	NA	NA	NA	NA	NA
1713	3	NM	N	Contact- message	NA	NA	NA	NA	NA	NA	NA	NA	NA	NA	NA	NA	NA	NA	NA	NA	NA	NA	NA	NA
1720	3	NM	N	Contact- message	NA	NA	NA	NA	NA	NA	NA	NA	NA	NA	NA	NA	NA	NA	NA	NA	NA	NA	NA	NA
1727	3	NM	N	Contact- message	NA	NA	NA	NA	NA	NA	NA	NA	NA	NA	NA	NA	NA	NA	NA	NA	NA	NA	NA	NA
1731	3	NM	N	Contact- message	NA	NA	NA	NA	NA	NA	NA	NA	NA	NA	NA	NA	NA	NA	NA	NA	NA	NA	NA	NA
1843	3	NM	N	Contact- message	NA	NA	NA	NA	NA	NA	NA	NA	NA	NA	NA	NA	NA	NA	NA	NA	NA	NA	NA	NA
1876	3	NM	N	Contact- message	NA	NA	NA	NA	NA	NA	NA	NA	NA	NA	NA	NA	NA	NA	NA	NA	NA	NA	NA	NA
1898	3	NM	N	Contact- message	NA	NA	NA	NA	NA	NA	NA	NA	NA	NA	NA	NA	NA	NA	NA	NA	NA	NA	NA	NA
1911	3	NM	N	Contact- message	NA	NA	NA	NA	NA	NA	NA	NA	NA	NA	NA	NA	NA	NA	NA	NA	NA	NA	NA	NA
1924	3	NM	N	Contact- message	NA	NA	NA	NA	NA	NA	NA	NA	NA	NA	NA	NA	NA	NA	NA	NA	NA	NA	NA	NA
1926	3	NM	N	Contact- message	NA	NA	NA	NA	NA	NA	NA	NA	NA	NA	NA	NA	NA	NA	NA	NA	NA	NA	NA	NA
1939	3	NM	N	Contact- message	NA	NA	NA	NA	NA	NA	NA	NA	NA	NA	NA	NA	NA	NA	NA	NA	NA	NA	NA	NA
1971	3	NM	N	Contact- message	NA	NA	NA	NA	NA	NA	NA	NA	NA	NA	NA	NA	NA	NA	NA	NA	NA	NA	NA	NA
2018	3	NM	N	Contact- message	NA	NA	NA	NA	NA	NA	NA	NA	NA	NA	NA	NA	NA	NA	NA	NA	NA	NA	NA	NA
2052	3	NM	N	Contact- message	NA	NA	NA	NA	NA	NA	NA	NA	NA	NA	NA	NA	NA	NA	NA	NA	NA	NA	NA	NA
1697	3	NM	N	Contact- no message	NA	NA	NA	NA	NA	NA	NA	NA	NA	NA	NA	NA	NA	NA	NA	NA	NA	NA	NA	NA
1743	3	NM	N	Disqualified or Indisposed	NA	NA	NA	NA	NA	NA	NA	NA	NA	NA	NA	NA	NA	NA	NA	NA	NA	NA	NA	NA
1905	3	NM	N	Disqualified or Indisposed	NA	NA	NA	NA	NA	NA	NA	NA	NA	NA	NA	NA	NA	NA	NA	NA	NA	NA	NA	NA
2325	3	NM	N	Disqualified or Indisposed	NA	NA	NA	NA	NA	NA	NA	NA	NA	NA	NA	NA	NA	NA	NA	NA	NA	NA	NA	NA
1794	3	NM	N	Email only	NA	NA	NA	NA	NA	NA	NA	NA	NA	NA	NA	NA	NA	NA	NA	NA	NA	NA	NA	NA
2382	3	NM	N	Email only	NA	NA	NA	NA	NA	NA	NA	NA	NA	NA	NA	NA	NA	NA	NA	NA	NA	NA	NA	NA
1696	3	NM	N	Opt out	NA	NA	NA	NA	NA	NA	NA	NA	NA	NA	NA	NA	NA	NA	NA	NA	NA	NA	NA	NA
1961	3	NM	N	Opt out	NA	NA	NA	NA	NA	NA	NA	NA	NA	NA	NA	NA	NA	NA	NA	NA	NA	NA	NA	NA
1627	3	NM	N	Will call back	NA	NA	NA	NA	NA	NA	NA	NA	NA	NA	NA	NA	NA	NA	NA	NA	NA	NA	NA	NA
1751	3	NM	N	Will call back	NA	NA	NA	NA	NA	NA	NA	NA	NA	NA	NA	NA	NA	NA	NA	NA	NA	NA	NA	NA
1868	3	NM	N	Will call back	NA	NA	NA	NA	NA	NA	NA	NA	NA	NA	NA	NA	NA	NA	NA	NA	NA	NA	NA	NA
1869	3	NM	N	Will call back	NA	NA	NA	NA	NA	NA	NA	NA	NA	NA	NA	NA	NA	NA	NA	NA	NA	NA	NA	NA
1944	3	NM	N	Will call back	NA	NA	NA	NA	NA	NA	NA	NA	NA	NA	NA	NA	NA	NA	NA	NA	NA	NA	NA	NA
2020	3	NM	N	Will call back	NA	NA	NA	NA	NA	NA	NA	NA	NA	NA	NA	NA	NA	NA	NA	NA	NA	NA	NA	NA
2038	3	NM	N	Will call back	NA	NA	NA	NA	NA	NA	NA	NA	NA	NA	NA	NA	NA	NA	NA	NA	NA	NA	NA	NA
2353	3	NM	N	Will call back	NA	NA	NA	NA	NA	NA	NA	NA	NA	NA	NA	NA	NA	NA	NA	NA	NA	NA	NA	NA
2480	3	NM	N	Will call back	NA	NA	NA	NA	NA	NA	NA	NA	NA	NA	NA	NA	NA	NA	NA	NA	NA	NA	NA	NA
1081	4	NM	N	Contact- message	NA	NA	NA	NA	NA	NA	NA	NA	NA	NA	NA	NA	NA	NA	NA	NA	NA	NA	NA	NA
1090	4	NM	N	Contact- message	NA	NA	NA	NA	NA	NA	NA	NA	NA	NA	NA	NA	NA	NA	NA	NA	NA	NA	NA	NA
1097	4	NM	N	Contact- message	NA	NA	NA	NA	NA	NA	NA	NA	NA	NA	NA	NA	NA	NA	NA	NA	NA	NA	NA	NA
1105	4	NM	N	Contact- message	NA	NA	NA	NA	NA	NA	NA	NA	NA	NA	NA	NA	NA	NA	NA	NA	NA	NA	NA	NA
1129	4	NM	N	Contact- message	NA	NA	NA	NA	NA	NA	NA	NA	NA	NA	NA	NA	NA	NA	NA	NA	NA	NA	NA	NA
1154	4	NM	N	Contact- message	NA	NA	NA	NA	NA	NA	NA	NA	NA	NA	NA	NA	NA	NA	NA	NA	NA	NA	NA	NA
1176	4	NM	N	Contact- message	NA	NA	NA	NA	NA	NA	NA	NA	NA	NA	NA	NA	NA	NA	NA	NA	NA	NA	NA	NA
1180	4	NM	N	Contact- message	NA	NA	NA	NA	NA	NA	NA	NA	NA	NA	NA	NA	NA	NA	NA	NA	NA	NA	NA	NA
1183	4	NM	N	Contact- message	NA	NA	NA	NA	NA	NA	NA	NA	NA	NA	NA	NA	NA	NA	NA	NA	NA	NA	NA	NA
1187	4	NM	N	Contact- message	NA	NA	NA	NA	NA	NA	NA	NA	NA	NA	NA	NA	NA	NA	NA	NA	NA	NA	NA	NA
1203	4	NM	N	Contact- message	NA	NA	NA	NA	NA	NA	NA	NA	NA	NA	NA	NA	NA	NA	NA	NA	NA	NA	NA	NA
1214	4	NM	N	Contact- message	NA	NA	NA	NA	NA	NA	NA	NA	NA	NA	NA	NA	NA	NA	NA	NA	NA	NA	NA	NA
1222	4	NM	N	Contact- message	NA	NA	NA	NA	NA	NA	NA	NA	NA	NA	NA	NA	NA	NA	NA	NA	NA	NA	NA	NA
1227	4	NM	N	Contact- message	NA	NA	NA	NA	NA	NA	NA	NA	NA	NA	NA	NA	NA	NA	NA	NA	NA	NA	NA	NA
1233	4	NM	N	Contact- message	NA	NA	NA	NA	NA	NA	NA	NA	NA	NA	NA	NA	NA	NA	NA	NA	NA	NA	NA	NA
1240	4	NM	N	Contact- message	NA	NA	NA	NA	NA	NA	NA	NA	NA	NA	NA	NA	NA	NA	NA	NA	NA	NA	NA	NA
1245	4	NM	N	Contact- message	NA	NA	NA	NA	NA	NA	NA	NA	NA	NA	NA	NA	NA	NA	NA	NA	NA	NA	NA	NA
1259	4	NM	N	Contact- message	NA	NA	NA	NA	NA	NA	NA	NA	NA	NA	NA	NA	NA	NA	NA	NA	NA	NA	NA	NA
1265	4	NM	N	Contact- message	NA	NA	NA	NA	NA	NA	NA	NA	NA	NA	NA	NA	NA	NA	NA	NA	NA	NA	NA	NA
1279	4	NM	N	Contact- message	NA	NA	NA	NA	NA	NA	NA	NA	NA	NA	NA	NA	NA	NA	NA	NA	NA	NA	NA	NA
1283	4	NM	N	Contact- message	NA	NA	NA	NA	NA	NA	NA	NA	NA	NA	NA	NA	NA	NA	NA	NA	NA	NA	NA	NA
1320	4	NM	N	Contact- message	NA	NA	NA	NA	NA	NA	NA	NA	NA	NA	NA	NA	NA	NA	NA	NA	NA	NA	NA	NA
1354	4	NM	N	Contact- message	NA	NA	NA	NA	NA	NA	NA	NA	NA	NA	NA	NA	NA	NA	NA	NA	NA	NA	NA	NA
1356	4	NM	N	Contact- message	NA	NA	NA	NA	NA	NA	NA	NA	NA	NA	NA	NA	NA	NA	NA	NA	NA	NA	NA	NA
1367	4	NM	N	Contact- message	NA	NA	NA	NA	NA	NA	NA	NA	NA	NA	NA	NA	NA	NA	NA	NA	NA	NA	NA	NA
1388	4	NM	N	Contact- message	NA	NA	NA	NA	NA	NA	NA	NA	NA	NA	NA	NA	NA	NA	NA	NA	NA	NA	NA	NA
1430	4	NM	N	Contact- message	NA	NA	NA	NA	NA	NA	NA	NA	NA	NA	NA	NA	NA	NA	NA	NA	NA	NA	NA	NA
1453	4	NM	N	Contact- message	NA	NA	NA	NA	NA	NA	NA	NA	NA	NA	NA	NA	NA	NA	NA	NA	NA	NA	NA	NA
1457	4	NM	N	Contact- message	NA	NA	NA	NA	NA	NA	NA	NA	NA	NA	NA	NA	NA	NA	NA	NA	NA	NA	NA	NA
1462	4	NM	N	Contact- message	NA	NA	NA	NA	NA	NA	NA	NA	NA	NA	NA	NA	NA	NA	NA	NA	NA	NA	NA	NA
1463	4	NM	N	Contact- message	NA	NA	NA	NA	NA	NA	NA	NA	NA	NA	NA	NA	NA	NA	NA	NA	NA	NA	NA	NA
1500	4	NM	N	Contact- message	NA	NA	NA	NA	NA	NA	NA	NA	NA	NA	NA	NA	NA	NA	NA	NA	NA	NA	NA	NA
1508	4	NM	N	Contact- message	NA	NA	NA	NA	NA	NA	NA	NA	NA	NA	NA	NA	NA	NA	NA	NA	NA	NA	NA	NA
1518	4	NM	N	Contact- message	NA	NA	NA	NA	NA	NA	NA	NA	NA	NA	NA	NA	NA	NA	NA	NA	NA	NA	NA	NA
1519	4	NM	N	Contact- message	NA	NA	NA	NA	NA	NA	NA	NA	NA	NA	NA	NA	NA	NA	NA	NA	NA	NA	NA	NA
1523	4	NM	N	Contact- message	NA	NA	NA	NA	NA	NA	NA	NA	NA	NA	NA	NA	NA	NA	NA	NA	NA	NA	NA	NA
1527	4	NM	N	Contact- message	NA	NA	NA	NA	NA	NA	NA	NA	NA	NA	NA	NA	NA	NA	NA	NA	NA	NA	NA	NA
1625	4	NM	N	Contact- message	NA	NA	NA	NA	NA	NA	NA	NA	NA	NA	NA	NA	NA	NA	NA	NA	NA	NA	NA	NA
1663	4	NM	N	Contact- message	NA	NA	NA	NA	NA	NA	NA	NA	NA	NA	NA	NA	NA	NA	NA	NA	NA	NA	NA	NA
1689	4	NM	N	Contact- message	NA	NA	NA	NA	NA	NA	NA	NA	NA	NA	NA	NA	NA	NA	NA	NA	NA	NA	NA	NA
2488	4	NM	N	Contact- message	NA	NA	NA	NA	NA	NA	NA	NA	NA	NA	NA	NA	NA	NA	NA	NA	NA	NA	NA	NA
1085	4	NM	N	Contact- no message	NA	NA	NA	NA	NA	NA	NA	NA	NA	NA	NA	NA	NA	NA	NA	NA	NA	NA	NA	NA
1221	4	NM	N	Contact- no message	NA	NA	NA	NA	NA	NA	NA	NA	NA	NA	NA	NA	NA	NA	NA	NA	NA	NA	NA	NA
1324	4	NM	N	Contact- no message	NA	NA	NA	NA	NA	NA	NA	NA	NA	NA	NA	NA	NA	NA	NA	NA	NA	NA	NA	NA
1374	4	NM	N	Contact- no message	NA	NA	NA	NA	NA	NA	NA	NA	NA	NA	NA	NA	NA	NA	NA	NA	NA	NA	NA	NA
1417	4	NM	N	Contact- no message	NA	NA	NA	NA	NA	NA	NA	NA	NA	NA	NA	NA	NA	NA	NA	NA	NA	NA	NA	NA
1232	4	NM	N	Disqualified or Indisposed	NA	NA	NA	NA	NA	NA	NA	NA	NA	NA	NA	NA	NA	NA	NA	NA	NA	NA	NA	NA
1570	4	NM	N	Disqualified or Indisposed	NA	NA	NA	NA	NA	NA	NA	NA	NA	NA	NA	NA	NA	NA	NA	NA	NA	NA	NA	NA
1303	4	NM	N	Email only	NA	NA	NA	NA	NA	NA	NA	NA	NA	NA	NA	NA	NA	NA	NA	NA	NA	NA	NA	NA
1515	4	NM	N	No contact details	NA	NA	NA	NA	NA	NA	NA	NA	NA	NA	NA	NA	NA	NA	NA	NA	NA	NA	NA	NA
1547	4	NM	N	No contact details	NA	NA	NA	NA	NA	NA	NA	NA	NA	NA	NA	NA	NA	NA	NA	NA	NA	NA	NA	NA
1373	4	NM	N	Opt out	NA	NA	NA	NA	NA	NA	NA	NA	NA	NA	NA	NA	NA	NA	NA	NA	NA	NA	NA	NA
1082	4	NM	N	Will call back	NA	NA	NA	NA	NA	NA	NA	NA	NA	NA	NA	NA	NA	NA	NA	NA	NA	NA	NA	NA
1107	4	NM	N	Will call back	NA	NA	NA	NA	NA	NA	NA	NA	NA	NA	NA	NA	NA	NA	NA	NA	NA	NA	NA	NA
1135	4	NM	N	Will call back	NA	NA	NA	NA	NA	NA	NA	NA	NA	NA	NA	NA	NA	NA	NA	NA	NA	NA	NA	NA
1138	4	NM	N	Will call back	NA	NA	NA	NA	NA	NA	NA	NA	NA	NA	NA	NA	NA	NA	NA	NA	NA	NA	NA	NA
1142	4	NM	N	Will call back	NA	NA	NA	NA	NA	NA	NA	NA	NA	NA	NA	NA	NA	NA	NA	NA	NA	NA	NA	NA
1197	4	NM	N	Will call back	NA	NA	NA	NA	NA	NA	NA	NA	NA	NA	NA	NA	NA	NA	NA	NA	NA	NA	NA	NA
1201	4	NM	N	Will call back	NA	NA	NA	NA	NA	NA	NA	NA	NA	NA	NA	NA	NA	NA	NA	NA	NA	NA	NA	NA
1250	4	NM	N	Will call back	NA	NA	NA	NA	NA	NA	NA	NA	NA	NA	NA	NA	NA	NA	NA	NA	NA	NA	NA	NA
1309	4	NM	N	Will call back	NA	NA	NA	NA	NA	NA	NA	NA	NA	NA	NA	NA	NA	NA	NA	NA	NA	NA	NA	NA
1348	4	NM	N	Will call back	NA	NA	NA	NA	NA	NA	NA	NA	NA	NA	NA	NA	NA	NA	NA	NA	NA	NA	NA	NA
1376	4	NM	N	Will call back	NA	NA	NA	NA	NA	NA	NA	NA	NA	NA	NA	NA	NA	NA	NA	NA	NA	NA	NA	NA
1408	4	NM	N	Will call back	NA	NA	NA	NA	NA	NA	NA	NA	NA	NA	NA	NA	NA	NA	NA	NA	NA	NA	NA	NA
1423	4	NM	N	Will call back	NA	NA	NA	NA	NA	NA	NA	NA	NA	NA	NA	NA	NA	NA	NA	NA	NA	NA	NA	NA
1485	4	NM	N	Will call back	NA	NA	NA	NA	NA	NA	NA	NA	NA	NA	NA	NA	NA	NA	NA	NA	NA	NA	NA	NA
1498	4	NM	N	Will call back	NA	NA	NA	NA	NA	NA	NA	NA	NA	NA	NA	NA	NA	NA	NA	NA	NA	NA	NA	NA
1566	4	NM	N	Will call back	NA	NA	NA	NA	NA	NA	NA	NA	NA	NA	NA	NA	NA	NA	NA	NA	NA	NA	NA	NA
1680	4	NM	N	Will call back	NA	NA	NA	NA	NA	NA	NA	NA	NA	NA	NA	NA	NA	NA	NA	NA	NA	NA	NA	NA
2037	4	NM	N	Will call back	NA	NA	NA	NA	NA	NA	NA	NA	NA	NA	NA	NA	NA	NA	NA	NA	NA	NA	NA	NA
2384	4	NM	N	Will call back	NA	NA	NA	NA	NA	NA	NA	NA	NA	NA	NA	NA	NA	NA	NA	NA	NA	NA	NA	NA
658	5	NM	N	Contact- message	NA	NA	NA	NA	NA	NA	NA	NA	NA	NA	NA	NA	NA	NA	NA	NA	NA	NA	NA	NA
666	5	NM	N	Contact- message	NA	NA	NA	NA	NA	NA	NA	NA	NA	NA	NA	NA	NA	NA	NA	NA	NA	NA	NA	NA
686	5	NM	N	Contact- message	NA	NA	NA	NA	NA	NA	NA	NA	NA	NA	NA	NA	NA	NA	NA	NA	NA	NA	NA	NA
695	5	NM	N	Contact- message	NA	NA	NA	NA	NA	NA	NA	NA	NA	NA	NA	NA	NA	NA	NA	NA	NA	NA	NA	NA
699	5	NM	N	Contact- message	NA	NA	NA	NA	NA	NA	NA	NA	NA	NA	NA	NA	NA	NA	NA	NA	NA	NA	NA	NA
715	5	NM	N	Contact- message	NA	NA	NA	NA	NA	NA	NA	NA	NA	NA	NA	NA	NA	NA	NA	NA	NA	NA	NA	NA
726	5	NM	N	Contact- message	NA	NA	NA	NA	NA	NA	NA	NA	NA	NA	NA	NA	NA	NA	NA	NA	NA	NA	NA	NA
734	5	NM	N	Contact- message	NA	NA	NA	NA	NA	NA	NA	NA	NA	NA	NA	NA	NA	NA	NA	NA	NA	NA	NA	NA
739	5	NM	N	Contact- message	NA	NA	NA	NA	NA	NA	NA	NA	NA	NA	NA	NA	NA	NA	NA	NA	NA	NA	NA	NA
752	5	NM	N	Contact- message	NA	NA	NA	NA	NA	NA	NA	NA	NA	NA	NA	NA	NA	NA	NA	NA	NA	NA	NA	NA
755	5	NM	N	Contact- message	NA	NA	NA	NA	NA	NA	NA	NA	NA	NA	NA	NA	NA	NA	NA	NA	NA	NA	NA	NA
760	5	NM	N	Contact- message	NA	NA	NA	NA	NA	NA	NA	NA	NA	NA	NA	NA	NA	NA	NA	NA	NA	NA	NA	NA
762	5	NM	N	Contact- message	NA	NA	NA	NA	NA	NA	NA	NA	NA	NA	NA	NA	NA	NA	NA	NA	NA	NA	NA	NA
774	5	NM	N	Contact- message	NA	NA	NA	NA	NA	NA	NA	NA	NA	NA	NA	NA	NA	NA	NA	NA	NA	NA	NA	NA
776	5	NM	N	Contact- message	NA	NA	NA	NA	NA	NA	NA	NA	NA	NA	NA	NA	NA	NA	NA	NA	NA	NA	NA	NA
778	5	NM	N	Contact- message	NA	NA	NA	NA	NA	NA	NA	NA	NA	NA	NA	NA	NA	NA	NA	NA	NA	NA	NA	NA
780	5	NM	N	Contact- message	NA	NA	NA	NA	NA	NA	NA	NA	NA	NA	NA	NA	NA	NA	NA	NA	NA	NA	NA	NA
792	5	NM	N	Contact- message	NA	NA	NA	NA	NA	NA	NA	NA	NA	NA	NA	NA	NA	NA	NA	NA	NA	NA	NA	NA
807	5	NM	N	Contact- message	NA	NA	NA	NA	NA	NA	NA	NA	NA	NA	NA	NA	NA	NA	NA	NA	NA	NA	NA	NA
808	5	NM	N	Contact- message	NA	NA	NA	NA	NA	NA	NA	NA	NA	NA	NA	NA	NA	NA	NA	NA	NA	NA	NA	NA
810	5	NM	N	Contact- message	NA	NA	NA	NA	NA	NA	NA	NA	NA	NA	NA	NA	NA	NA	NA	NA	NA	NA	NA	NA
814	5	NM	N	Contact- message	NA	NA	NA	NA	NA	NA	NA	NA	NA	NA	NA	NA	NA	NA	NA	NA	NA	NA	NA	NA
821	5	NM	N	Contact- message	NA	NA	NA	NA	NA	NA	NA	NA	NA	NA	NA	NA	NA	NA	NA	NA	NA	NA	NA	NA
823	5	NM	N	Contact- message	NA	NA	NA	NA	NA	NA	NA	NA	NA	NA	NA	NA	NA	NA	NA	NA	NA	NA	NA	NA
832	5	NM	N	Contact- message	NA	NA	NA	NA	NA	NA	NA	NA	NA	NA	NA	NA	NA	NA	NA	NA	NA	NA	NA	NA
833	5	NM	N	Contact- message	NA	NA	NA	NA	NA	NA	NA	NA	NA	NA	NA	NA	NA	NA	NA	NA	NA	NA	NA	NA
853	5	NM	N	Contact- message	NA	NA	NA	NA	NA	NA	NA	NA	NA	NA	NA	NA	NA	NA	NA	NA	NA	NA	NA	NA
854	5	NM	N	Contact- message	NA	NA	NA	NA	NA	NA	NA	NA	NA	NA	NA	NA	NA	NA	NA	NA	NA	NA	NA	NA
866	5	NM	N	Contact- message	NA	NA	NA	NA	NA	NA	NA	NA	NA	NA	NA	NA	NA	NA	NA	NA	NA	NA	NA	NA
874	5	NM	N	Contact- message	NA	NA	NA	NA	NA	NA	NA	NA	NA	NA	NA	NA	NA	NA	NA	NA	NA	NA	NA	NA
881	5	NM	N	Contact- message	NA	NA	NA	NA	NA	NA	NA	NA	NA	NA	NA	NA	NA	NA	NA	NA	NA	NA	NA	NA
898	5	NM	N	Contact- message	NA	NA	NA	NA	NA	NA	NA	NA	NA	NA	NA	NA	NA	NA	NA	NA	NA	NA	NA	NA
908	5	NM	N	Contact- message	NA	NA	NA	NA	NA	NA	NA	NA	NA	NA	NA	NA	NA	NA	NA	NA	NA	NA	NA	NA
947	5	NM	N	Contact- message	NA	NA	NA	NA	NA	NA	NA	NA	NA	NA	NA	NA	NA	NA	NA	NA	NA	NA	NA	NA
949	5	NM	N	Contact- message	NA	NA	NA	NA	NA	NA	NA	NA	NA	NA	NA	NA	NA	NA	NA	NA	NA	NA	NA	NA
952	5	NM	N	Contact- message	NA	NA	NA	NA	NA	NA	NA	NA	NA	NA	NA	NA	NA	NA	NA	NA	NA	NA	NA	NA
958	5	NM	N	Contact- message	NA	NA	NA	NA	NA	NA	NA	NA	NA	NA	NA	NA	NA	NA	NA	NA	NA	NA	NA	NA
968	5	NM	N	Contact- message	NA	NA	NA	NA	NA	NA	NA	NA	NA	NA	NA	NA	NA	NA	NA	NA	NA	NA	NA	NA
971	5	NM	N	Contact- message	NA	NA	NA	NA	NA	NA	NA	NA	NA	NA	NA	NA	NA	NA	NA	NA	NA	NA	NA	NA
984	5	NM	N	Contact- message	NA	NA	NA	NA	NA	NA	NA	NA	NA	NA	NA	NA	NA	NA	NA	NA	NA	NA	NA	NA
1010	5	NM	N	Contact- message	NA	NA	NA	NA	NA	NA	NA	NA	NA	NA	NA	NA	NA	NA	NA	NA	NA	NA	NA	NA
1023	5	NM	N	Contact- message	NA	NA	NA	NA	NA	NA	NA	NA	NA	NA	NA	NA	NA	NA	NA	NA	NA	NA	NA	NA
1045	5	NM	N	Contact- message	NA	NA	NA	NA	NA	NA	NA	NA	NA	NA	NA	NA	NA	NA	NA	NA	NA	NA	NA	NA
1075	5	NM	N	Contact- message	NA	NA	NA	NA	NA	NA	NA	NA	NA	NA	NA	NA	NA	NA	NA	NA	NA	NA	NA	NA
1512	5	NM	N	Contact- message	NA	NA	NA	NA	NA	NA	NA	NA	NA	NA	NA	NA	NA	NA	NA	NA	NA	NA	NA	NA
1592	5	NM	N	Contact- message	NA	NA	NA	NA	NA	NA	NA	NA	NA	NA	NA	NA	NA	NA	NA	NA	NA	NA	NA	NA
675	5	NM	N	Contact- no message	NA	NA	NA	NA	NA	NA	NA	NA	NA	NA	NA	NA	NA	NA	NA	NA	NA	NA	NA	NA
1006	5	NM	N	Contact- no message	NA	NA	NA	NA	NA	NA	NA	NA	NA	NA	NA	NA	NA	NA	NA	NA	NA	NA	NA	NA
966	5	NM	N	NA	NA	NA	NA	NA	NA	NA	NA	NA	NA	NA	NA	NA	NA	NA	NA	NA	NA	NA	NA	NA
1059	5	NM	N	NA	NA	NA	NA	NA	NA	NA	NA	NA	NA	NA	NA	NA	NA	NA	NA	NA	NA	NA	NA	NA
727	5	NM	N	No contact details	NA	NA	NA	NA	NA	NA	NA	NA	NA	NA	NA	NA	NA	NA	NA	NA	NA	NA	NA	NA
746	5	NM	N	No contact details	NA	NA	NA	NA	NA	NA	NA	NA	NA	NA	NA	NA	NA	NA	NA	NA	NA	NA	NA	NA
691	5	NM	N	Opt out	NA	NA	NA	NA	NA	NA	NA	NA	NA	NA	NA	NA	NA	NA	NA	NA	NA	NA	NA	NA
856	5	NM	N	Opt out	NA	NA	NA	NA	NA	NA	NA	NA	NA	NA	NA	NA	NA	NA	NA	NA	NA	NA	NA	NA
1047	5	NM	N	Opt out	NA	NA	NA	NA	NA	NA	NA	NA	NA	NA	NA	NA	NA	NA	NA	NA	NA	NA	NA	NA
1300	5	NM	N	Opt out	NA	NA	NA	NA	NA	NA	NA	NA	NA	NA	NA	NA	NA	NA	NA	NA	NA	NA	NA	NA
687	5	NM	N	Will call back	NA	NA	NA	NA	NA	NA	NA	NA	NA	NA	NA	NA	NA	NA	NA	NA	NA	NA	NA	NA
696	5	NM	N	Will call back	NA	NA	NA	NA	NA	NA	NA	NA	NA	NA	NA	NA	NA	NA	NA	NA	NA	NA	NA	NA
738	5	NM	N	Will call back	NA	NA	NA	NA	NA	NA	NA	NA	NA	NA	NA	NA	NA	NA	NA	NA	NA	NA	NA	NA
751	5	NM	N	Will call back	NA	NA	NA	NA	NA	NA	NA	NA	NA	NA	NA	NA	NA	NA	NA	NA	NA	NA	NA	NA
764	5	NM	N	Will call back	NA	NA	NA	NA	NA	NA	NA	NA	NA	NA	NA	NA	NA	NA	NA	NA	NA	NA	NA	NA
825	5	NM	N	Will call back	NA	NA	NA	NA	NA	NA	NA	NA	NA	NA	NA	NA	NA	NA	NA	NA	NA	NA	NA	NA
1066	5	NM	N	Will call back	NA	NA	NA	NA	NA	NA	NA	NA	NA	NA	NA	NA	NA	NA	NA	NA	NA	NA	NA	NA
1757	5	NM	N	Will call back	NA	NA	NA	NA	NA	NA	NA	NA	NA	NA	NA	NA	NA	NA	NA	NA	NA	NA	NA	NA
1982	5	NM	N	Will call back	NA	NA	NA	NA	NA	NA	NA	NA	NA	NA	NA	NA	NA	NA	NA	NA	NA	NA	NA	NA
2389	5	NM	N	Will call back	NA	NA	NA	NA	NA	NA	NA	NA	NA	NA	NA	NA	NA	NA	NA	NA	NA	NA	NA	NA
2390	5	NM	N	Will call back	NA	NA	NA	NA	NA	NA	NA	NA	NA	NA	NA	NA	NA	NA	NA	NA	NA	NA	NA	NA
400	6	NM	N	Contact- message	NA	NA	NA	NA	NA	NA	NA	NA	NA	NA	NA	NA	NA	NA	NA	NA	NA	NA	NA	NA
416	6	NM	N	Contact- message	NA	NA	NA	NA	NA	NA	NA	NA	NA	NA	NA	NA	NA	NA	NA	NA	NA	NA	NA	NA
419	6	NM	N	Contact- message	NA	NA	NA	NA	NA	NA	NA	NA	NA	NA	NA	NA	NA	NA	NA	NA	NA	NA	NA	NA
426	6	NM	N	Contact- message	NA	NA	NA	NA	NA	NA	NA	NA	NA	NA	NA	NA	NA	NA	NA	NA	NA	NA	NA	NA
432	6	NM	N	Contact- message	NA	NA	NA	NA	NA	NA	NA	NA	NA	NA	NA	NA	NA	NA	NA	NA	NA	NA	NA	NA
436	6	NM	N	Contact- message	NA	NA	NA	NA	NA	NA	NA	NA	NA	NA	NA	NA	NA	NA	NA	NA	NA	NA	NA	NA
452	6	NM	N	Contact- message	NA	NA	NA	NA	NA	NA	NA	NA	NA	NA	NA	NA	NA	NA	NA	NA	NA	NA	NA	NA
457	6	NM	N	Contact- message	NA	NA	NA	NA	NA	NA	NA	NA	NA	NA	NA	NA	NA	NA	NA	NA	NA	NA	NA	NA
467	6	NM	N	Contact- message	NA	NA	NA	NA	NA	NA	NA	NA	NA	NA	NA	NA	NA	NA	NA	NA	NA	NA	NA	NA
479	6	NM	N	Contact- message	NA	NA	NA	NA	NA	NA	NA	NA	NA	NA	NA	NA	NA	NA	NA	NA	NA	NA	NA	NA
489	6	NM	N	Contact- message	NA	NA	NA	NA	NA	NA	NA	NA	NA	NA	NA	NA	NA	NA	NA	NA	NA	NA	NA	NA
496	6	NM	N	Contact- message	NA	NA	NA	NA	NA	NA	NA	NA	NA	NA	NA	NA	NA	NA	NA	NA	NA	NA	NA	NA
503	6	NM	N	Contact- message	NA	NA	NA	NA	NA	NA	NA	NA	NA	NA	NA	NA	NA	NA	NA	NA	NA	NA	NA	NA
506	6	NM	N	Contact- message	NA	NA	NA	NA	NA	NA	NA	NA	NA	NA	NA	NA	NA	NA	NA	NA	NA	NA	NA	NA
508	6	NM	N	Contact- message	NA	NA	NA	NA	NA	NA	NA	NA	NA	NA	NA	NA	NA	NA	NA	NA	NA	NA	NA	NA
531	6	NM	N	Contact- message	NA	NA	NA	NA	NA	NA	NA	NA	NA	NA	NA	NA	NA	NA	NA	NA	NA	NA	NA	NA
544	6	NM	N	Contact- message	NA	NA	NA	NA	NA	NA	NA	NA	NA	NA	NA	NA	NA	NA	NA	NA	NA	NA	NA	NA
555	6	NM	N	Contact- message	NA	NA	NA	NA	NA	NA	NA	NA	NA	NA	NA	NA	NA	NA	NA	NA	NA	NA	NA	NA
561	6	NM	N	Contact- message	NA	NA	NA	NA	NA	NA	NA	NA	NA	NA	NA	NA	NA	NA	NA	NA	NA	NA	NA	NA
564	6	NM	N	Contact- message	NA	NA	NA	NA	NA	NA	NA	NA	NA	NA	NA	NA	NA	NA	NA	NA	NA	NA	NA	NA
565	6	NM	N	Contact- message	NA	NA	NA	NA	NA	NA	NA	NA	NA	NA	NA	NA	NA	NA	NA	NA	NA	NA	NA	NA
569	6	NM	N	Contact- message	NA	NA	NA	NA	NA	NA	NA	NA	NA	NA	NA	NA	NA	NA	NA	NA	NA	NA	NA	NA
578	6	NM	N	Contact- message	NA	NA	NA	NA	NA	NA	NA	NA	NA	NA	NA	NA	NA	NA	NA	NA	NA	NA	NA	NA
589	6	NM	N	Contact- message	NA	NA	NA	NA	NA	NA	NA	NA	NA	NA	NA	NA	NA	NA	NA	NA	NA	NA	NA	NA
591	6	NM	N	Contact- message	NA	NA	NA	NA	NA	NA	NA	NA	NA	NA	NA	NA	NA	NA	NA	NA	NA	NA	NA	NA
614	6	NM	N	Contact- message	NA	NA	NA	NA	NA	NA	NA	NA	NA	NA	NA	NA	NA	NA	NA	NA	NA	NA	NA	NA
622	6	NM	N	Contact- message	NA	NA	NA	NA	NA	NA	NA	NA	NA	NA	NA	NA	NA	NA	NA	NA	NA	NA	NA	NA
655	6	NM	N	Contact- message	NA	NA	NA	NA	NA	NA	NA	NA	NA	NA	NA	NA	NA	NA	NA	NA	NA	NA	NA	NA
663	6	NM	N	Contact- message	NA	NA	NA	NA	NA	NA	NA	NA	NA	NA	NA	NA	NA	NA	NA	NA	NA	NA	NA	NA
665	6	NM	N	Contact- message	NA	NA	NA	NA	NA	NA	NA	NA	NA	NA	NA	NA	NA	NA	NA	NA	NA	NA	NA	NA
1112	6	NM	N	Contact- message	NA	NA	NA	NA	NA	NA	NA	NA	NA	NA	NA	NA	NA	NA	NA	NA	NA	NA	NA	NA
2070	6	NM	N	Contact- message	NA	NA	NA	NA	NA	NA	NA	NA	NA	NA	NA	NA	NA	NA	NA	NA	NA	NA	NA	NA
490	6	NM	N	Contact- no message	NA	NA	NA	NA	NA	NA	NA	NA	NA	NA	NA	NA	NA	NA	NA	NA	NA	NA	NA	NA
534	6	NM	N	Contact- no message	NA	NA	NA	NA	NA	NA	NA	NA	NA	NA	NA	NA	NA	NA	NA	NA	NA	NA	NA	NA
566	6	NM	N	Contact- no message	NA	NA	NA	NA	NA	NA	NA	NA	NA	NA	NA	NA	NA	NA	NA	NA	NA	NA	NA	NA
582	6	NM	N	Contact- no message	NA	NA	NA	NA	NA	NA	NA	NA	NA	NA	NA	NA	NA	NA	NA	NA	NA	NA	NA	NA
585	6	NM	N	Contact- no message	NA	NA	NA	NA	NA	NA	NA	NA	NA	NA	NA	NA	NA	NA	NA	NA	NA	NA	NA	NA
586	6	NM	N	Contact- no message	NA	NA	NA	NA	NA	NA	NA	NA	NA	NA	NA	NA	NA	NA	NA	NA	NA	NA	NA	NA
669	6	NM	N	Contact- no message	NA	NA	NA	NA	NA	NA	NA	NA	NA	NA	NA	NA	NA	NA	NA	NA	NA	NA	NA	NA
385	6	NM	N	Disqualified or Indisposed	NA	NA	NA	NA	NA	NA	NA	NA	NA	NA	NA	NA	NA	NA	NA	NA	NA	NA	NA	NA
644	6	NM	N	Disqualified or Indisposed	NA	NA	NA	NA	NA	NA	NA	NA	NA	NA	NA	NA	NA	NA	NA	NA	NA	NA	NA	NA
1113	6	NM	N	Disqualified or Indisposed	NA	NA	NA	NA	NA	NA	NA	NA	NA	NA	NA	NA	NA	NA	NA	NA	NA	NA	NA	NA
2503	6	NM	N	Disqualified or Indisposed	NA	NA	NA	NA	NA	NA	NA	NA	NA	NA	NA	NA	NA	NA	NA	NA	NA	NA	NA	NA
407	6	NM	N	No contact details	NA	NA	NA	NA	NA	NA	NA	NA	NA	NA	NA	NA	NA	NA	NA	NA	NA	NA	NA	NA
1438	6	NM	N	No contact details	NA	NA	NA	NA	NA	NA	NA	NA	NA	NA	NA	NA	NA	NA	NA	NA	NA	NA	NA	NA
520	6	NM	N	Opt out	NA	NA	NA	NA	NA	NA	NA	NA	NA	NA	NA	NA	NA	NA	NA	NA	NA	NA	NA	NA
533	6	NM	N	Opt out	NA	NA	NA	NA	NA	NA	NA	NA	NA	NA	NA	NA	NA	NA	NA	NA	NA	NA	NA	NA
604	6	NM	N	Opt out	NA	NA	NA	NA	NA	NA	NA	NA	NA	NA	NA	NA	NA	NA	NA	NA	NA	NA	NA	NA
428	6	NM	N	Will call back	NA	NA	NA	NA	NA	NA	NA	NA	NA	NA	NA	NA	NA	NA	NA	NA	NA	NA	NA	NA
447	6	NM	N	Will call back	NA	NA	NA	NA	NA	NA	NA	NA	NA	NA	NA	NA	NA	NA	NA	NA	NA	NA	NA	NA
459	6	NM	N	Will call back	NA	NA	NA	NA	NA	NA	NA	NA	NA	NA	NA	NA	NA	NA	NA	NA	NA	NA	NA	NA
475	6	NM	N	Will call back	NA	NA	NA	NA	NA	NA	NA	NA	NA	NA	NA	NA	NA	NA	NA	NA	NA	NA	NA	NA
528	6	NM	N	Will call back	NA	NA	NA	NA	NA	NA	NA	NA	NA	NA	NA	NA	NA	NA	NA	NA	NA	NA	NA	NA
546	6	NM	N	Will call back	NA	NA	NA	NA	NA	NA	NA	NA	NA	NA	NA	NA	NA	NA	NA	NA	NA	NA	NA	NA
615	6	NM	N	Will call back	NA	NA	NA	NA	NA	NA	NA	NA	NA	NA	NA	NA	NA	NA	NA	NA	NA	NA	NA	NA
2359	6	NM	N	Will call back	NA	NA	NA	NA	NA	NA	NA	NA	NA	NA	NA	NA	NA	NA	NA	NA	NA	NA	NA	NA
163	7	NM	N	Contact- message	NA	NA	NA	NA	NA	NA	NA	NA	NA	NA	NA	NA	NA	NA	NA	NA	NA	NA	NA	NA
164	7	NM	N	Contact- message	NA	NA	NA	NA	NA	NA	NA	NA	NA	NA	NA	NA	NA	NA	NA	NA	NA	NA	NA	NA
180	7	NM	N	Contact- message	NA	NA	NA	NA	NA	NA	NA	NA	NA	NA	NA	NA	NA	NA	NA	NA	NA	NA	NA	NA
184	7	NM	N	Contact- message	NA	NA	NA	NA	NA	NA	NA	NA	NA	NA	NA	NA	NA	NA	NA	NA	NA	NA	NA	NA
208	7	NM	N	Contact- message	NA	NA	NA	NA	NA	NA	NA	NA	NA	NA	NA	NA	NA	NA	NA	NA	NA	NA	NA	NA
209	7	NM	N	Contact- message	NA	NA	NA	NA	NA	NA	NA	NA	NA	NA	NA	NA	NA	NA	NA	NA	NA	NA	NA	NA
213	7	NM	N	Contact- message	NA	NA	NA	NA	NA	NA	NA	NA	NA	NA	NA	NA	NA	NA	NA	NA	NA	NA	NA	NA
225	7	NM	N	Contact- message	NA	NA	NA	NA	NA	NA	NA	NA	NA	NA	NA	NA	NA	NA	NA	NA	NA	NA	NA	NA
230	7	NM	N	Contact- message	NA	NA	NA	NA	NA	NA	NA	NA	NA	NA	NA	NA	NA	NA	NA	NA	NA	NA	NA	NA
231	7	NM	N	Contact- message	NA	NA	NA	NA	NA	NA	NA	NA	NA	NA	NA	NA	NA	NA	NA	NA	NA	NA	NA	NA
232	7	NM	N	Contact- message	NA	NA	NA	NA	NA	NA	NA	NA	NA	NA	NA	NA	NA	NA	NA	NA	NA	NA	NA	NA
238	7	NM	N	Contact- message	NA	NA	NA	NA	NA	NA	NA	NA	NA	NA	NA	NA	NA	NA	NA	NA	NA	NA	NA	NA
251	7	NM	N	Contact- message	NA	NA	NA	NA	NA	NA	NA	NA	NA	NA	NA	NA	NA	NA	NA	NA	NA	NA	NA	NA
285	7	NM	N	Contact- message	NA	NA	NA	NA	NA	NA	NA	NA	NA	NA	NA	NA	NA	NA	NA	NA	NA	NA	NA	NA
293	7	NM	N	Contact- message	NA	NA	NA	NA	NA	NA	NA	NA	NA	NA	NA	NA	NA	NA	NA	NA	NA	NA	NA	NA
320	7	NM	N	Contact- message	NA	NA	NA	NA	NA	NA	NA	NA	NA	NA	NA	NA	NA	NA	NA	NA	NA	NA	NA	NA
329	7	NM	N	Contact- message	NA	NA	NA	NA	NA	NA	NA	NA	NA	NA	NA	NA	NA	NA	NA	NA	NA	NA	NA	NA
342	7	NM	N	Contact- message	NA	NA	NA	NA	NA	NA	NA	NA	NA	NA	NA	NA	NA	NA	NA	NA	NA	NA	NA	NA
653	7	NM	N	Contact- message	NA	NA	NA	NA	NA	NA	NA	NA	NA	NA	NA	NA	NA	NA	NA	NA	NA	NA	NA	NA
791	7	NM	N	Contact- message	NA	NA	NA	NA	NA	NA	NA	NA	NA	NA	NA	NA	NA	NA	NA	NA	NA	NA	NA	NA
1086	7	NM	N	Contact- message	NA	NA	NA	NA	NA	NA	NA	NA	NA	NA	NA	NA	NA	NA	NA	NA	NA	NA	NA	NA
1563	7	NM	N	Contact- message	NA	NA	NA	NA	NA	NA	NA	NA	NA	NA	NA	NA	NA	NA	NA	NA	NA	NA	NA	NA
243	7	NM	N	Contact- no message	NA	NA	NA	NA	NA	NA	NA	NA	NA	NA	NA	NA	NA	NA	NA	NA	NA	NA	NA	NA
349	7	NM	N	Contact- no message	NA	NA	NA	NA	NA	NA	NA	NA	NA	NA	NA	NA	NA	NA	NA	NA	NA	NA	NA	NA
1174	7	NM	N	Disqualified or Indisposed	NA	NA	NA	NA	NA	NA	NA	NA	NA	NA	NA	NA	NA	NA	NA	NA	NA	NA	NA	NA
1488	7	NM	N	Disqualified or Indisposed	NA	NA	NA	NA	NA	NA	NA	NA	NA	NA	NA	NA	NA	NA	NA	NA	NA	NA	NA	NA
636	7	NM	N	Email only	NA	NA	NA	NA	NA	NA	NA	NA	NA	NA	NA	NA	NA	NA	NA	NA	NA	NA	NA	NA
302	7	NM	N	NA	NA	NA	NA	NA	NA	NA	NA	NA	NA	NA	NA	NA	NA	NA	NA	NA	NA	NA	NA	NA
154	7	NM	N	No contact details	NA	NA	NA	NA	NA	NA	NA	NA	NA	NA	NA	NA	NA	NA	NA	NA	NA	NA	NA	NA
201	7	NM	N	No contact details	NA	NA	NA	NA	NA	NA	NA	NA	NA	NA	NA	NA	NA	NA	NA	NA	NA	NA	NA	NA
239	7	NM	N	No contact details	NA	NA	NA	NA	NA	NA	NA	NA	NA	NA	NA	NA	NA	NA	NA	NA	NA	NA	NA	NA
271	7	NM	N	No contact details	NA	NA	NA	NA	NA	NA	NA	NA	NA	NA	NA	NA	NA	NA	NA	NA	NA	NA	NA	NA
331	7	NM	N	No contact details	NA	NA	NA	NA	NA	NA	NA	NA	NA	NA	NA	NA	NA	NA	NA	NA	NA	NA	NA	NA
352	7	NM	N	No contact details	NA	NA	NA	NA	NA	NA	NA	NA	NA	NA	NA	NA	NA	NA	NA	NA	NA	NA	NA	NA
171	7	NM	N	Opt out	NA	NA	NA	NA	NA	NA	NA	NA	NA	NA	NA	NA	NA	NA	NA	NA	NA	NA	NA	NA
1317	7	NM	N	Opt out	NA	NA	NA	NA	NA	NA	NA	NA	NA	NA	NA	NA	NA	NA	NA	NA	NA	NA	NA	NA
156	7	NM	N	Will call back	NA	NA	NA	NA	NA	NA	NA	NA	NA	NA	NA	NA	NA	NA	NA	NA	NA	NA	NA	NA
200	7	NM	N	Will call back	NA	NA	NA	NA	NA	NA	NA	NA	NA	NA	NA	NA	NA	NA	NA	NA	NA	NA	NA	NA
307	7	NM	N	Will call back	NA	NA	NA	NA	NA	NA	NA	NA	NA	NA	NA	NA	NA	NA	NA	NA	NA	NA	NA	NA
587	7	NM	N	Will call back	NA	NA	NA	NA	NA	NA	NA	NA	NA	NA	NA	NA	NA	NA	NA	NA	NA	NA	NA	NA
1099	7	NM	N	Will call back	NA	NA	NA	NA	NA	NA	NA	NA	NA	NA	NA	NA	NA	NA	NA	NA	NA	NA	NA	NA
59	8	NM	N	Contact- message	NA	NA	NA	NA	NA	NA	NA	NA	NA	NA	NA	NA	NA	NA	NA	NA	NA	NA	NA	NA
65	8	NM	N	Contact- message	NA	NA	NA	NA	NA	NA	NA	NA	NA	NA	NA	NA	NA	NA	NA	NA	NA	NA	NA	NA
71	8	NM	N	Contact- message	NA	NA	NA	NA	NA	NA	NA	NA	NA	NA	NA	NA	NA	NA	NA	NA	NA	NA	NA	NA
92	8	NM	N	Contact- message	NA	NA	NA	NA	NA	NA	NA	NA	NA	NA	NA	NA	NA	NA	NA	NA	NA	NA	NA	NA
95	8	NM	N	Contact- message	NA	NA	NA	NA	NA	NA	NA	NA	NA	NA	NA	NA	NA	NA	NA	NA	NA	NA	NA	NA
109	8	NM	N	Contact- message	NA	NA	NA	NA	NA	NA	NA	NA	NA	NA	NA	NA	NA	NA	NA	NA	NA	NA	NA	NA
111	8	NM	N	Contact- message	NA	NA	NA	NA	NA	NA	NA	NA	NA	NA	NA	NA	NA	NA	NA	NA	NA	NA	NA	NA
112	8	NM	N	Contact- message	NA	NA	NA	NA	NA	NA	NA	NA	NA	NA	NA	NA	NA	NA	NA	NA	NA	NA	NA	NA
122	8	NM	N	Contact- message	NA	NA	NA	NA	NA	NA	NA	NA	NA	NA	NA	NA	NA	NA	NA	NA	NA	NA	NA	NA
126	8	NM	N	Contact- message	NA	NA	NA	NA	NA	NA	NA	NA	NA	NA	NA	NA	NA	NA	NA	NA	NA	NA	NA	NA
127	8	NM	N	Contact- message	NA	NA	NA	NA	NA	NA	NA	NA	NA	NA	NA	NA	NA	NA	NA	NA	NA	NA	NA	NA
131	8	NM	N	Contact- message	NA	NA	NA	NA	NA	NA	NA	NA	NA	NA	NA	NA	NA	NA	NA	NA	NA	NA	NA	NA
142	8	NM	N	Contact- message	NA	NA	NA	NA	NA	NA	NA	NA	NA	NA	NA	NA	NA	NA	NA	NA	NA	NA	NA	NA
389	8	NM	N	Contact- message	NA	NA	NA	NA	NA	NA	NA	NA	NA	NA	NA	NA	NA	NA	NA	NA	NA	NA	NA	NA
83	8	NM	N	Contact- no message	NA	NA	NA	NA	NA	NA	NA	NA	NA	NA	NA	NA	NA	NA	NA	NA	NA	NA	NA	NA
135	8	NM	N	Contact- no message	NA	NA	NA	NA	NA	NA	NA	NA	NA	NA	NA	NA	NA	NA	NA	NA	NA	NA	NA	NA
605	8	NM	N	Disqualified or Indisposed	NA	NA	NA	NA	NA	NA	NA	NA	NA	NA	NA	NA	NA	NA	NA	NA	NA	NA	NA	NA
102	8	NM	N	Email only	NA	NA	NA	NA	NA	NA	NA	NA	NA	NA	NA	NA	NA	NA	NA	NA	NA	NA	NA	NA
62	8	NM	N	No contact details	NA	NA	NA	NA	NA	NA	NA	NA	NA	NA	NA	NA	NA	NA	NA	NA	NA	NA	NA	NA
81	8	NM	N	No contact details	NA	NA	NA	NA	NA	NA	NA	NA	NA	NA	NA	NA	NA	NA	NA	NA	NA	NA	NA	NA
80	8	NM	N	Opt out	NA	NA	NA	NA	NA	NA	NA	NA	NA	NA	NA	NA	NA	NA	NA	NA	NA	NA	NA	NA
509	8	NM	N	Opt out	NA	NA	NA	NA	NA	NA	NA	NA	NA	NA	NA	NA	NA	NA	NA	NA	NA	NA	NA	NA
117	8	NM	N	Will call back	NA	NA	NA	NA	NA	NA	NA	NA	NA	NA	NA	NA	NA	NA	NA	NA	NA	NA	NA	NA
120	8	NM	N	Will call back	NA	NA	NA	NA	NA	NA	NA	NA	NA	NA	NA	NA	NA	NA	NA	NA	NA	NA	NA	NA
18	9	NM	N	Contact- message	NA	NA	NA	NA	NA	NA	NA	NA	NA	NA	NA	NA	NA	NA	NA	NA	NA	NA	NA	NA
19	9	NM	N	Contact- message	NA	NA	NA	NA	NA	NA	NA	NA	NA	NA	NA	NA	NA	NA	NA	NA	NA	NA	NA	NA
27	9	NM	N	Contact- message	NA	NA	NA	NA	NA	NA	NA	NA	NA	NA	NA	NA	NA	NA	NA	NA	NA	NA	NA	NA
32	9	NM	N	Contact- message	NA	NA	NA	NA	NA	NA	NA	NA	NA	NA	NA	NA	NA	NA	NA	NA	NA	NA	NA	NA
35	9	NM	N	Contact- message	NA	NA	NA	NA	NA	NA	NA	NA	NA	NA	NA	NA	NA	NA	NA	NA	NA	NA	NA	NA
38	9	NM	N	Contact- message	NA	NA	NA	NA	NA	NA	NA	NA	NA	NA	NA	NA	NA	NA	NA	NA	NA	NA	NA	NA
40	9	NM	N	Contact- message	NA	NA	NA	NA	NA	NA	NA	NA	NA	NA	NA	NA	NA	NA	NA	NA	NA	NA	NA	NA
44	9	NM	N	Contact- message	NA	NA	NA	NA	NA	NA	NA	NA	NA	NA	NA	NA	NA	NA	NA	NA	NA	NA	NA	NA
54	9	NM	N	Contact- message	NA	NA	NA	NA	NA	NA	NA	NA	NA	NA	NA	NA	NA	NA	NA	NA	NA	NA	NA	NA
670	9	NM	N	Contact- message	NA	NA	NA	NA	NA	NA	NA	NA	NA	NA	NA	NA	NA	NA	NA	NA	NA	NA	NA	NA
1073	9	NM	N	Contact- message	NA	NA	NA	NA	NA	NA	NA	NA	NA	NA	NA	NA	NA	NA	NA	NA	NA	NA	NA	NA
2385	9	NM	N	Contact- message	NA	NA	NA	NA	NA	NA	NA	NA	NA	NA	NA	NA	NA	NA	NA	NA	NA	NA	NA	NA
610	9	NM	N	Contact- no message	NA	NA	NA	NA	NA	NA	NA	NA	NA	NA	NA	NA	NA	NA	NA	NA	NA	NA	NA	NA
8	10	NM	N	Will call back	NA	NA	NA	NA	NA	NA	NA	NA	NA	NA	NA	NA	NA	NA	NA	NA	NA	NA	NA	NA
1664	3	F	Y	Done	Unknown	NA	NA	NA	NA	NA	NA	NA	NA	NA	NA	NA	NA	NA		NA	NA	Transferred	Temporary	N
1691	3	F	Y	Done	Unknown	NA	NA	NA	NA	NA	NA	NA	NA	NA	NA	NA	NA	NA		NA	NA	Active	Temporary	Y
1701	3	F	Y	Done	Unknown	NA	NA	NA	NA	NA	NA	NA	NA	NA	NA	NA	NA	NA		NA	NA	Transferred	Temporary	N
1781	3	F	Y	Done	Unknown	NA	NA	NA	NA	NA	NA	NA	NA	NA	NA	NA	NA	NA		NA	NA	Retired	Permanent	N
1192	4	F	Y	Done	Unknown	NA	NA	NA	NA	NA	NA	NA	NA	NA	NA	NA	NA	NA		NA	NA	Transferred	Temporary	N
1235	4	F	Y	Done	Unknown	NA	NA	NA	NA	NA	NA	NA	NA	NA	NA	NA	NA	NA		NA	NA	Spelling	Temporary	N
1293	4	F	Y	Done	Unknown	NA	NA	NA	NA	NA	NA	NA	NA	NA	NA	NA	NA	NA		NA	NA	Deceased	Permanent	N
1366	4	F	Y	Done	Unknown	NA	NA	NA	NA	NA	NA	NA	NA	NA	NA	NA	NA	NA		NA	NA	Retired	Permanent	N
1395	4	F	Y	Done	Unknown	NA	NA	NA	NA	NA	NA	NA	NA	NA	NA	NA	NA	NA		NA	NA	Transferred	Temporary	N
1427	4	F	Y	Done	Unknown	NA	NA	NA	NA	NA	NA	NA	NA	NA	NA	NA	NA	NA		NA	NA	Deceased	Permanent	N
1447	4	F	Y	Done	Unknown	NA	NA	NA	NA	NA	NA	NA	NA	NA	NA	NA	NA	NA		NA	NA	Active	Temporary	Y
1535	4	F	Y	Done	Unknown	NA	NA	NA	NA	NA	NA	NA	NA	NA	NA	NA	NA	NA		NA	NA	Active	Temporary	Y
1987	4	F	Y	Done	Unknown	NA	NA	NA	NA	NA	NA	NA	NA	NA	NA	NA	NA	NA		NA	NA	Retired	Permanent	N
771	5	F	Y	Done	Unknown	NA	NA	NA	NA	NA	NA	NA	NA	NA	NA	NA	NA	NA		NA	NA	Retired	Permanent	N
794	5	F	Y	Done	Unknown	NA	NA	NA	NA	NA	NA	NA	NA	NA	NA	NA	NA	NA		NA	NA	Retired	Permanent	N
929	5	F	Y	Done	Unknown	NA	NA	NA	NA	NA	NA	NA	NA	NA	NA	NA	NA	NA		NA	NA	Transferred	Temporary	N
954	5	F	Y	Done	Unknown	NA	NA	NA	NA	NA	NA	NA	NA	NA	NA	NA	NA	NA		NA	NA	Deceased	Permanent	N
522	6	F	Y	Done	Unknown	NA	NA	NA	NA	NA	NA	NA	NA	NA	NA	NA	NA	NA		NA	NA	Transferred	Temporary	N
617	6	F	Y	Done	Unknown	NA	NA	NA	NA	NA	NA	NA	NA	NA	NA	NA	NA	NA		NA	NA	Retired	Permanent	N
625	6	F	Y	Done	Unknown	NA	NA	NA	NA	NA	NA	NA	NA	NA	NA	NA	NA	NA		NA	NA	Transferred	Temporary	N
660	6	F	Y	Done	Unknown	NA	NA	NA	NA	NA	NA	NA	NA	NA	NA	NA	NA	NA		NA	NA	Retired	Permanent	N
2469	1	M	Y	Done	Unknown	NA	NA	NA	NA	NA	NA	NA	NA	NA	NA	NA	NA	NA		NA	NA	Active	Temporary	Y
741	5	NM	Y	Done	Unknown	NA	NA	NA	NA	NA	NA	NA	NA	NA	NA	NA	NA	NA		NA	NA	Retired	Permanent	N
806	5	NM	Y	Done	Unknown	NA	NA	NA	NA	NA	NA	NA	NA	NA	NA	NA	NA	NA		NA	NA	Retired	Permanent	N
937	5	NM	Y	Done	Unknown	NA	NA	NA	NA	NA	NA	NA	NA	NA	NA	NA	NA	NA		NA	NA	Retired	Permanent	N
2360	6	NM	Y	Done	Unknown	NA	NA	NA	NA	NA	NA	NA	NA	NA	NA	NA	NA	NA		NA	NA	Active	Temporary	Y
73	8	NM	Y	Done	Unknown	NA	NA	NA	NA	NA	NA	NA	NA	NA	NA	NA	NA	NA		NA	NA	Retired	Permanent	N
10	10	NM	Y	Done	Unknown	NA	NA	NA	NA	NA	NA	NA	NA	NA	NA	NA	NA	NA		NA	NA	Deceased	Permanent	N
2171	2	F	Y	Done	Other	Returned To Owner	NA	NA	NA	NA	NA	NA	NA	NA	NA	NA	NA	NA		NA	NA	Transferred	Temporary	N
2260	2	F	Y	Done	Other	Returned To Owner	NA	NA	NA	NA	NA	NA	NA	NA	NA	NA	NA	NA		NA	NA	Transferred	Temporary	N
1673	3	F	Y	Done	Other	Returned To Owner	NA	NA	NA	NA	NA	NA	NA	NA	NA	NA	NA	NA		NA	NA	Transferred	Temporary	N
1707	3	F	Y	Done	Other	Returned To Owner	NA	NA	NA	NA	NA	NA	NA	NA	NA	NA	NA	NA		NA	NA	Spelling	Temporary	N
1716	3	F	Y	Done	Other	Returned To Owner	NA	NA	NA	NA	NA	NA	NA	NA	NA	NA	NA	NA		NA	NA	Transferred	Temporary	N
1782	3	F	Y	Done	Other	Returned To Owner	NA	NA	NA	NA	NA	NA	NA	NA	NA	NA	NA	NA		NA	NA	Transferred	Temporary	N
1915	3	F	Y	Done	Other	Returned To Owner	NA	NA	NA	NA	NA	NA	NA	NA	NA	NA	NA	NA		NA	NA	Transferred	Temporary	N
1391	4	F	Y	Done	Other	Returned To Owner	NA	NA	NA	NA	NA	NA	NA	NA	NA	NA	NA	NA		NA	NA	Active	Temporary	Y
1612	4	F	Y	Done	Other	Returned To Owner	NA	NA	NA	NA	NA	NA	NA	NA	NA	NA	NA	NA		NA	NA	Transferred	Temporary	N
816	5	F	Y	Done	Other	Returned To Owner	NA	NA	NA	NA	NA	NA	NA	NA	NA	NA	NA	NA		NA	NA	Retired	Permanent	N
441	6	F	Y	Done	Other	Returned To Owner	NA	NA	NA	NA	NA	NA	NA	NA	NA	NA	NA	NA		NA	NA	Active	Temporary	Y
502	6	F	Y	Done	Other	Returned To Owner	NA	NA	NA	NA	NA	NA	NA	NA	NA	NA	NA	NA		NA	NA	Transferred	Temporary	N
556	6	F	Y	Done	Other	Returned To Owner	NA	NA	NA	NA	NA	NA	NA	NA	NA	NA	NA	NA		NA	NA	Active	Temporary	Y
643	6	F	Y	Done	Other	Returned To Owner	NA	NA	NA	NA	NA	NA	NA	NA	NA	NA	NA	NA		NA	NA	Transferred	Temporary	N
202	7	M	Y	Done	Other	Returned To Owner	NA	NA	NA	NA	NA	NA	NA	NA	NA	NA	NA	NA		NA	NA	Transferred	Temporary	N
1195	4	NM	Y	Done	Other	Returned To Owner	NA	NA	NA	NA	NA	NA	NA	NA	NA	NA	NA	NA		NA	NA	Active	Temporary	Y
1223	4	NM	Y	Done	Other	Returned To Owner	NA	NA	NA	NA	NA	NA	NA	NA	NA	NA	NA	NA		NA	NA	Active	Temporary	Y
1352	4	NM	Y	Done	Other	Returned To Owner	NA	NA	NA	NA	NA	NA	NA	NA	NA	NA	NA	NA		NA	NA	Transferred	Temporary	N
1065	5	NM	Y	Done	Other	Returned To Owner	NA	NA	NA	NA	NA	NA	NA	NA	NA	NA	NA	NA		NA	NA	Spelling	Temporary	N
494	6	NM	Y	Done	Other	Returned To Owner	NA	NA	NA	NA	NA	NA	NA	NA	NA	NA	NA	NA		NA	NA	Transferred	Temporary	N
283	7	NM	Y	Done	Other	Returned To Owner	NA	NA	NA	NA	NA	NA	NA	NA	NA	NA	NA	NA		NA	NA	Spelling	Temporary	N
289	7	NM	Y	Done	Other	Returned To Owner	NA	NA	NA	NA	NA	NA	NA	NA	NA	NA	NA	NA		NA	NA	Transferred	Temporary	N
129	8	NM	Y	Done	Other	Returned To Owner	NA	NA	NA	NA	NA	NA	NA	NA	NA	NA	NA	NA		NA	NA	Transferred	Temporary	N
2116	2	F	Y	Done	Participating in the racing industry	Spelling	NA	NA	NA	NA	NA	NA	NA	NA	NA	NA	NA	NA		NA	NA	Spelling	Temporary	N
1759	3	F	Y	Done	Participating in the racing industry	Spelling	NA	NA	NA	NA	NA	NA	NA	NA	NA	NA	NA	NA		NA	NA	Transferred	Temporary	N
1845	3	F	Y	Done	Participating in the racing industry	Spelling	NA	NA	NA	NA	NA	NA	NA	NA	NA	NA	NA	NA		NA	NA	Active	Temporary	Y
2055	3	F	Y	Done	Participating in the racing industry	Spelling	NA	NA	NA	NA	NA	NA	NA	NA	NA	NA	NA	NA		NA	NA	Active	Temporary	Y
1311	4	F	Y	Done	Participating in the racing industry	Spelling	NA	NA	NA	NA	NA	NA	NA	NA	NA	NA	NA	NA		NA	NA	Retired	Permanent	N
249	7	F	Y	Done	Participating in the racing industry	Spelling	NA	NA	NA	NA	NA	NA	NA	NA	NA	NA	NA	NA		NA	NA	Active	Temporary	Y
304	7	F	Y	Done	Participating in the racing industry	Spelling	NA	NA	NA	NA	NA	NA	NA	NA	NA	NA	NA	NA		NA	NA	Spelling	Temporary	N
2335	2	M	Y	Done	Participating in the racing industry	Spelling	NA	NA	NA	NA	NA	NA	NA	NA	NA	NA	NA	NA		NA	NA	Active	Temporary	Y
2350	4	NM	Y	Done	Participating in the racing industry	Spelling	NA	NA	NA	NA	NA	NA	NA	NA	NA	NA	NA	NA		NA	NA	Spelling	Temporary	N
813	5	NM	Y	Done	Participating in the racing industry	Spelling	NA	NA	NA	NA	NA	NA	NA	NA	NA	NA	NA	NA		NA	NA	Spelling	Temporary	N
981	5	NM	Y	Done	Participating in the racing industry	Spelling	NA	NA	NA	NA	NA	NA	NA	NA	NA	NA	NA	NA		NA	NA	Transferred	Temporary	N
250	7	NM	Y	Done	Participating in the racing industry	Spelling	NA	NA	NA	NA	NA	NA	NA	NA	NA	NA	NA	NA		NA	NA	Spelling	Temporary	N
123	8	NM	Y	Done	Participating in the racing industry	Spelling	NA	NA	NA	NA	NA	NA	NA	NA	NA	NA	NA	NA		NA	NA	Transferred	Temporary	N
1760	3	F	Y	Done	Other	Transferred	NA	NA	NA	NA	NA	NA	NA	NA	NA	NA	NA	NA		NA	NA	Transferred	Temporary	N
2478	3	F	Y	Done	Other	Transferred	NA	NA	NA	NA	NA	NA	NA	NA	NA	NA	NA	NA		NA	NA	Active	Temporary	Y
242	7	F	Y	Done	Other	Transferred	NA	NA	NA	NA	NA	NA	NA	NA	NA	NA	NA	NA		NA	NA	Transferred	Temporary	N
1668	3	M	Y	Done	Other	Transferred	NA	NA	NA	NA	NA	NA	NA	NA	NA	NA	NA	NA		NA	NA	Spelling	Temporary	N
1487	4	M	Y	Done	Other	Transferred	NA	NA	NA	NA	NA	NA	NA	NA	NA	NA	NA	NA		NA	NA	Retired	Permanent	N
858	5	NM	Y	Done	Other	Transferred	NA	NA	NA	NA	NA	NA	NA	NA	NA	NA	NA	NA		NA	NA	Active	Temporary	Y
563	6	NM	Y	Done	Other	Transferred	NA	NA	NA	NA	NA	NA	NA	NA	NA	NA	NA	NA		NA	NA	Transferred	Temporary	N
168	7	NM	Y	Done	Other	Transferred	NA	NA	NA	NA	NA	NA	NA	NA	NA	NA	NA	NA		NA	NA	Retired	Permanent	N
21	9	NM	Y	Done	Retired	Outside Thoroughbred Industry	Equestrian	NA	Adult riding	NA	NA	NA	NA	NA	Old	NA	NA	NA		NA	NA	Active	Temporary	Y
155	9	NM	Y	Done	Retired	Outside Thoroughbred Industry	Equestrian	NA	Adult riding	NA	NA	NA	NA	NA	Old	NA	NA	NA		NA	NA	Retired	Permanent	N
5	10	NM	Y	Done	Retired	Outside Thoroughbred Industry	Equestrian	NA	Adult riding	NA	NA	NA	NA	NA	Old	NA	NA	NA		NA	NA	Active	Temporary	Y
152	7	F	Y	Done	Retired	Within Thoroughbred Industry	Australian Stud Book	NA	NA	NA	NA	NA	NA	NA	Old	NA	NA	NA		NA	NA	Retired	Permanent	N
337	7	F	Y	Done	Retired	Within Thoroughbred Industry	Australian Stud Book	NA	NA	NA	NA	NA	NA	NA	Old	NA	NA	NA		NA	NA	Transferred	Temporary	N
1048	7	F	Y	Done	Retired	Within Thoroughbred Industry	Australian Stud Book	NA	NA	NA	NA	NA	NA	NA	Old	NA	NA	NA		NA	NA	Retired	Permanent	N
74	8	F	Y	Done	Retired	Within Thoroughbred Industry	Australian Stud Book	NA	NA	NA	NA	NA	NA	NA	Old	NA	NA	NA		NA	NA	Retired	Permanent	N
75	8	F	Y	Done	Retired	Within Thoroughbred Industry	Australian Stud Book	NA	NA	NA	NA	NA	NA	NA	Old	NA	NA	NA		NA	NA	Retired	Permanent	N
22	9	F	Y	Done	Retired	Within Thoroughbred Industry	Australian Stud Book	NA	NA	NA	NA	NA	NA	NA	Old	NA	NA	NA		NA	NA	Retired	Permanent	N
148	8	F	Y	Done	Other	Sold	NA	NA	NA	NA	NA	NA	NA	NA	Old	NA	NA	NA		NA	NA	Retired	Permanent	N
514	6	NM	Y	Done	Retired	Outside Thoroughbred Industry	Other- industry retirement program	NA	NA	NA	NA	NA	NA	NA	Old	NA	NA	NA		NA	NA	Retired	Permanent	N
110	8	NM	Y	Done	Retired	Outside Thoroughbred Industry	Equestrian	NA	Pleasure horse/Hack	Adult riding	NA	NA	NA	NA	Old	NA	NA	NA		NA	NA	Active	Temporary	Y
88	8	NM	Y	Done	Retired	Outside Thoroughbred Industry	Equestrian	NA	Pony club	NA	NA	NA	NA	NA	Old	NA	NA	NA		NA	NA	Retired	Permanent	N
42	9	NM	Y	Done	Retired	Outside Thoroughbred Industry	Equestrian	NA	Show jumping	NA	NA	NA	NA	NA	Old	NA	NA	NA		NA	NA	Retired	Permanent	N
11	10	NM	Y	Done	Retired	Outside Thoroughbred Industry	Equestrian	NA	Show jumping	NA	NA	NA	NA	NA	Old	NA	NA	NA		NA	NA	Retired	Permanent	N
173	7	NM	Y	Done	Retired	Outside Thoroughbred Industry	Equestrian	NA	Showhorse	NA	NA	NA	NA	NA	Old	NA	NA	NA		NA	NA	Active	Temporary	Y
138	8	NM	Y	Done	Retired	Outside Thoroughbred Industry	Equestrian	NA	Showhorse	NA	NA	NA	NA	NA	Old	NA	NA	NA		NA	NA	Retired	Permanent	N
17	9	NM	Y	Done	Retired	Outside Thoroughbred Industry	Equestrian	NA	Showhorse	NA	NA	NA	NA	NA	Old	NA	NA	NA		NA	NA	Active	Temporary	Y
1513	4	F	Y	Done	Retired	Within Thoroughbred Industry	Australian Stud Book	NA	NA	NA	NA	NA	NA	NA	Other- broodmare value	NA	NA	NA		NA	NA	Retired	Permanent	N
1455	4	F	Y	Done	Participating in the racing industry	Spelling	NA	NA	NA	NA	NA	NA	NA	NA	Other- drought	Other- financial issues	NA	NA		NA	NA	Active	Temporary	Y
1	12	NM	Y	Done	Retired	Outside Thoroughbred Industry	Equestrian	NA	Adult riding	NA	NA	NA	NA	NA	Other- end of career	NA	NA	NA		NA	NA	Retired	Permanent	N
1013	5	F	Y	Done	Retired	Within Thoroughbred Industry	Australian Stud Book	NA	NA	NA	NA	NA	NA	NA	Other- end of career	NA	NA	NA		NA	NA	Retired	Permanent	N
270	7	F	Y	Done	Retired	Within Thoroughbred Industry	Australian Stud Book	NA	NA	NA	NA	NA	NA	NA	Other- end of career	NA	NA	NA		NA	NA	Active	Temporary	Y
1807	3	F	Y	Done	Participating in the racing industry	Spelling	NA	NA	NA	NA	NA	NA	NA	NA	Other- financial issues	NA	NA	NA		NA	NA	Active	Temporary	Y
570	6	NM	Y	Done	Participating in the racing industry	Spelling	NA	NA	NA	NA	NA	NA	NA	NA	Other- fire in stables	NA	NA	NA		NA	NA	Spelling	Temporary	N
1738	3	NM	Y	Done	Participating in the racing industry	Spelling	NA	NA	NA	NA	NA	NA	NA	NA	Other- hard tracks	NA	NA	NA		NA	NA	Active	Temporary	Y
1076	4	F	Y	Done	Retired	Within Thoroughbred Industry	Australian Stud Book	NA	NA	NA	NA	NA	NA	NA	Other- lease expired	NA	NA	NA		NA	NA	Retired	Permanent	N
2455	1	F	Y	Done	Participating in the racing industry	Spelling	NA	NA	NA	NA	NA	NA	NA	NA	Other- maturity	NA	NA	NA		NA	NA	Active	Temporary	Y
2257	2	F	Y	Done	Participating in the racing industry	Spelling	NA	NA	NA	NA	NA	NA	NA	NA	Other- maturity	NA	NA	NA		NA	NA	Spelling	Temporary	N
2368	2	F	Y	Done	Participating in the racing industry	Spelling	NA	NA	NA	NA	NA	NA	NA	NA	Other- maturity	NA	NA	NA		NA	NA	Active	Temporary	Y
2454	1	M	Y	Done	Participating in the racing industry	Spelling	NA	NA	NA	NA	NA	NA	NA	NA	Other- maturity	NA	NA	NA		NA	NA	Spelling	Temporary	N
2059	2	NM	Y	Done	Participating in the racing industry	Spelling	NA	NA	NA	NA	NA	NA	NA	NA	Other- maturity	NA	NA	NA		NA	NA	Active	Temporary	Y
2110	2	NM	Y	Done	Participating in the racing industry	Spelling	NA	NA	NA	NA	NA	NA	NA	NA	Other- maturity	NA	NA	NA		NA	NA	Spelling	Temporary	N
343	7	NM	Y	Done	Retired	Outside Thoroughbred Industry	Equestrian	NA	Show jumping	Eventing	Dressage	NA	NA	NA	Other- owner dispute	NA	NA	NA		NA	NA	Retired	Permanent	N
624	6	NM	Y	Done	Retired	Outside Thoroughbred Industry	Returned To Owner	NA	NA	NA	NA	NA	NA	NA	Other- owner illness	NA	NA	NA		NA	NA	Spelling	Temporary	N
2493	2	F	Y	Done	Participating in the racing industry	Spelling	NA	NA	NA	NA	NA	NA	NA	NA	Other- small	NA	NA	NA		NA	NA	Spelling	Temporary	N
1115	4	NM	Y	Done	Participating in the racing industry	Spelling	NA	NA	NA	NA	NA	NA	NA	NA	Other- trainer holiday	NA	NA	NA		NA	NA	Spelling	Temporary	N
961	5	NM	Y	Done	Participating in the racing industry	Spelling	NA	NA	NA	NA	NA	NA	NA	NA	Other- trainer issues	NA	NA	NA		NA	NA	Active	Temporary	Y
448	6	NM	Y	Done	Participating in the racing industry	Spelling	NA	NA	NA	NA	NA	NA	NA	NA	Other- trainer issues	NA	NA	NA		NA	NA	Spelling	Temporary	N
645	7	NM	Y	Done	Retired	Outside Thoroughbred Industry	Equestrian	NA	Pony club	NA	NA	NA	NA	NA	Other- trainer retirement	NA	NA	NA		NA	NA	Retired	Permanent	N
1706	3	NM	Y	Done	Retired	Outside Thoroughbred Industry	Equestrian	NA	Adult riding	NA	NA	NA	NA	NA	Owner request	NA	NA	NA		NA	NA	Retired	Permanent	N
2025	4	NM	Y	Done	Retired	Outside Thoroughbred Industry	Equestrian	NA	Adult riding	NA	NA	NA	NA	NA	Owner request	NA	NA	NA		NA	NA	Transferred	Temporary	N
977	5	NM	Y	Done	Retired	Outside Thoroughbred Industry	Equestrian	NA	Adult riding	Other- Stock horse	Other- Bush racing	NA	NA	NA	Owner request	NA	NA	NA		NA	NA	Retired	Permanent	N
1409	6	NM	Y	Done	Retired	Outside Thoroughbred Industry	Equestrian	NA	Adult riding	NA	NA	NA	NA	NA	Owner request	NA	NA	NA		NA	NA	Retired	Permanent	N
309	7	NM	Y	Done	Retired	Outside Thoroughbred Industry	Equestrian	NA	Adult riding	NA	NA	NA	NA	NA	Owner request	NA	NA	NA		NA	NA	Transferred	Temporary	N
52	9	NM	Y	Done	Retired	Outside Thoroughbred Industry	Equestrian	NA	Adult riding	NA	NA	NA	NA	NA	Owner request	NA	NA	NA		NA	NA	Retired	Permanent	N
1212	9	NM	Y	Done	Retired	Outside Thoroughbred Industry	Equestrian	NA	Adult riding	NA	NA	NA	NA	NA	Owner request	NA	NA	NA		NA	NA	Spelling	Temporary	N
798	5	F	Y	Done	Retired	Outside Thoroughbred Industry	Equestrian	NA	Dressage	NA	NA	NA	NA	NA	Owner request	NA	NA	NA		NA	NA	Retired	Permanent	N
902	6	NM	Y	Done	Retired	Outside Thoroughbred Industry	Equestrian	NA	Dressage	NA	NA	NA	NA	NA	Owner request	NA	NA	NA		NA	NA	Retired	Permanent	N
79	8	NM	Y	Done	Retired	Outside Thoroughbred Industry	Equestrian	NA	Dressage	NA	NA	NA	NA	NA	Owner request	NA	NA	NA		NA	NA	Retired	Permanent	N
1995	4	F	Y	Done	Retired	Outside Thoroughbred Industry	Equestrian	NA	Eventing	NA	NA	NA	NA	NA	Owner request	NA	NA	NA		NA	NA	Active	Temporary	Y
963	5	NM	Y	Done	Retired	Outside Thoroughbred Industry	Equestrian	NA	Eventing	NA	NA	NA	NA	NA	Owner request	NA	NA	NA		NA	NA	Retired	Permanent	N
542	6	NM	Y	Done	Retired	Outside Thoroughbred Industry	Equestrian	NA	Eventing	NA	NA	NA	NA	NA	Owner request	NA	NA	NA		NA	NA	Retired	Permanent	N
160	7	NM	Y	Done	Retired	Outside Thoroughbred Industry	Equestrian	NA	Eventing	NA	NA	NA	NA	NA	Owner request	NA	NA	NA		NA	NA	Retired	Permanent	N
332	7	NM	Y	Done	Retired	Outside Thoroughbred Industry	Equestrian	NA	Eventing	NA	NA	NA	NA	NA	Owner request	NA	NA	NA		NA	NA	Retired	Permanent	N
56	8	NM	Y	Done	Retired	Outside Thoroughbred Industry	Equestrian	NA	Eventing	NA	NA	NA	NA	NA	Owner request	NA	NA	NA		NA	NA	Retired	Permanent	N
82	8	NM	Y	Done	Retired	Outside Thoroughbred Industry	Equestrian	NA	Eventing	NA	NA	NA	NA	NA	Owner request	NA	NA	NA		NA	NA	Retired	Permanent	N
2337	2	F	Y	Done	Retired	Within Thoroughbred Industry	Australian Stud Book	NA	NA	NA	NA	NA	NA	NA	Owner request	NA	NA	NA		NA	NA	Retired	Permanent	N
2482	2	F	Y	Done	Retired	Within Thoroughbred Industry	Australian Stud Book	NA	NA	NA	NA	NA	NA	NA	Owner request	NA	NA	NA		NA	NA	Active	Temporary	Y
1604	3	F	Y	Done	Retired	Within Thoroughbred Industry	Australian Stud Book	NA	NA	NA	NA	NA	NA	NA	Owner request	NA	NA	NA		NA	NA	Retired	Permanent	N
1613	3	F	Y	Done	Retired	Within Thoroughbred Industry	Australian Stud Book	NA	NA	NA	NA	NA	NA	NA	Owner request	NA	NA	NA		NA	NA	Spelling	Temporary	N
1629	3	F	Y	Done	Retired	Within Thoroughbred Industry	Australian Stud Book	NA	NA	NA	NA	NA	NA	NA	Owner request	NA	NA	NA		NA	NA	Retired	Permanent	N
1658	3	F	Y	Done	Retired	Within Thoroughbred Industry	Australian Stud Book	NA	NA	NA	NA	NA	NA	NA	Owner request	NA	NA	NA		NA	NA	Spelling	Temporary	N
1745	3	F	Y	Done	Retired	Within Thoroughbred Industry	Australian Stud Book	NA	NA	NA	NA	NA	NA	NA	Owner request	NA	NA	NA		NA	NA	Retired	Permanent	N
1789	3	F	Y	Done	Retired	Within Thoroughbred Industry	Australian Stud Book	NA	NA	NA	NA	NA	NA	NA	Owner request	NA	NA	NA		NA	NA	Transferred	Temporary	N
1796	3	F	Y	Done	Retired	Within Thoroughbred Industry	Australian Stud Book	NA	NA	NA	NA	NA	NA	NA	Owner request	NA	NA	NA		NA	NA	Retired	Permanent	N
1867	3	F	Y	Done	Retired	Within Thoroughbred Industry	Australian Stud Book	NA	NA	NA	NA	NA	NA	NA	Owner request	NA	NA	NA		NA	NA	Active	Temporary	Y
1906	3	F	Y	Done	Retired	Within Thoroughbred Industry	Australian Stud Book	NA	NA	NA	NA	NA	NA	NA	Owner request	NA	NA	NA		NA	NA	Retired	Permanent	N
1948	3	F	Y	Done	Retired	Within Thoroughbred Industry	Australian Stud Book	NA	NA	NA	NA	NA	NA	NA	Owner request	NA	NA	NA		NA	NA	Spelling	Temporary	N
2345	3	F	Y	Done	Retired	Within Thoroughbred Industry	Australian Stud Book	NA	NA	NA	NA	NA	NA	NA	Owner request	NA	NA	NA		NA	NA	Active	Temporary	Y
2387	3	F	Y	Done	Retired	Within Thoroughbred Industry	Australian Stud Book	NA	NA	NA	NA	NA	NA	NA	Owner request	NA	NA	NA		NA	NA	Spelling	Temporary	N
2401	3	F	Y	Done	Retired	Within Thoroughbred Industry	Australian Stud Book	NA	NA	NA	NA	NA	NA	NA	Owner request	NA	NA	NA		NA	NA	Spelling	Temporary	N
1083	4	F	Y	Done	Retired	Within Thoroughbred Industry	Australian Stud Book	NA	NA	NA	NA	NA	NA	NA	Owner request	NA	NA	NA		NA	NA	Transferred	Temporary	N
1155	4	F	Y	Done	Retired	Within Thoroughbred Industry	Australian Stud Book	NA	NA	NA	NA	NA	NA	NA	Owner request	NA	NA	NA		NA	NA	Retired	Permanent	N
1178	4	F	Y	Done	Retired	Within Thoroughbred Industry	Australian Stud Book	NA	NA	NA	NA	NA	NA	NA	Owner request	NA	NA	NA		NA	NA	Retired	Permanent	N
1184	4	F	Y	Done	Retired	Within Thoroughbred Industry	Australian Stud Book	NA	NA	NA	NA	NA	NA	NA	Owner request	NA	NA	NA		NA	NA	Retired	Permanent	N
1207	4	F	Y	Done	Retired	Within Thoroughbred Industry	Australian Stud Book	NA	NA	NA	NA	NA	NA	NA	Owner request	NA	NA	NA		NA	NA	Retired	Permanent	N
1208	4	F	Y	Done	Retired	Within Thoroughbred Industry	Australian Stud Book	NA	NA	NA	NA	NA	NA	NA	Owner request	NA	NA	NA		NA	NA	Active	Temporary	Y
1216	4	F	Y	Done	Retired	Within Thoroughbred Industry	Australian Stud Book	NA	NA	NA	NA	NA	NA	NA	Owner request	NA	NA	NA		NA	NA	Retired	Permanent	N
1226	4	F	Y	Done	Retired	Within Thoroughbred Industry	Australian Stud Book	NA	NA	NA	NA	NA	NA	NA	Owner request	NA	NA	NA		NA	NA	Retired	Permanent	N
1251	4	F	Y	Done	Retired	Within Thoroughbred Industry	Australian Stud Book	NA	NA	NA	NA	NA	NA	NA	Owner request	NA	NA	NA		NA	NA	Retired	Permanent	N
1261	4	F	Y	Done	Retired	Within Thoroughbred Industry	Australian Stud Book	NA	NA	NA	NA	NA	NA	NA	Owner request	NA	NA	NA		NA	NA	Active	Temporary	Y
1275	4	F	Y	Done	Retired	Within Thoroughbred Industry	Australian Stud Book	NA	NA	NA	NA	NA	NA	NA	Owner request	NA	NA	NA		NA	NA	Active	Temporary	Y
1285	4	F	Y	Done	Retired	Within Thoroughbred Industry	Australian Stud Book	NA	NA	NA	NA	NA	NA	NA	Owner request	NA	NA	NA		NA	NA	Retired	Permanent	N
1313	4	F	Y	Done	Retired	Within Thoroughbred Industry	Australian Stud Book	NA	NA	NA	NA	NA	NA	NA	Owner request	NA	NA	NA		NA	NA	Retired	Permanent	N
1315	4	F	Y	Done	Retired	Within Thoroughbred Industry	Australian Stud Book	NA	NA	NA	NA	NA	NA	NA	Owner request	NA	NA	NA		NA	NA	Retired	Permanent	N
1325	4	F	Y	Done	Retired	Within Thoroughbred Industry	Australian Stud Book	NA	NA	NA	NA	NA	NA	NA	Owner request	NA	NA	NA		NA	NA	Retired	Permanent	N
1333	4	F	Y	Done	Retired	Within Thoroughbred Industry	Australian Stud Book	NA	NA	NA	NA	NA	NA	NA	Owner request	NA	NA	NA		NA	NA	Retired	Permanent	N
1349	4	F	Y	Done	Retired	Within Thoroughbred Industry	Australian Stud Book	NA	NA	NA	NA	NA	NA	NA	Owner request	NA	NA	NA		NA	NA	Retired	Permanent	N
1360	4	F	Y	Done	Retired	Within Thoroughbred Industry	Australian Stud Book	NA	NA	NA	NA	NA	NA	NA	Owner request	NA	NA	NA		NA	NA	Retired	Permanent	N
1404	4	F	Y	Done	Retired	Within Thoroughbred Industry	Australian Stud Book	NA	NA	NA	NA	NA	NA	NA	Owner request	NA	NA	NA		NA	NA	Retired	Permanent	N
1428	4	F	Y	Done	Retired	Within Thoroughbred Industry	Australian Stud Book	NA	NA	NA	NA	NA	NA	NA	Owner request	NA	NA	NA		NA	NA	Retired	Permanent	N
[truncated: 510 more rows]
